# Supplementary material for: Exploiting the diversity of tomato: the development of a phenotypically and genetically detailed germplasm collection
Source: Hortic Res. 2020 May 1;7:66. doi: 10.1038/s41438-020-0291-7 (PMC7192925; doi:10.1038/s41438-020-0291-7)
Supplement: Supplementary file 4 — Table_S1 [file 41438_2020_291_MOESM4_ESM.xlsx]

## Sheet: Hoja 1
Accession	TGRC Varitome Core Subset	Group	Country	Collection SIte	Latitude	Longitude	Genebank provider (Original Accession Name)
BGV004584	LA4660	SLC_mesoamerica	Colombia	Cauca			COMAV
BGV005895	LA4661	SLC_Ecuador	Ecuador	Timbara. Zamora Chinchipe	-4.04	-78.89	COMAV
BGV005912	LA4662	SLC_Ecuador	Ecuador	Yantzaza. Zamora Chinchipe	-3.84	-78.76	COMAV
BGV006148	LA4663	SLC_Ecuador	Ecuador	El Rosario.Chaguarpamba. Loja	-3.79	-79.61	COMAV
BGV006175	LA4664	SLC_Ecuador	Ecuador	San Jacinto. Ayapamba. Atahualpa. El Oro	-3.63	-79.68	COMAV
BGV006208	LA4665	SP_Ecuador	Ecuador	Chaguarpamba. Santa Isabel. Azuay	-3.31	-79.35	COMAV
BGV006225	LA4666	SLC_Ecuador	Ecuador	Comunidad Shuar Sharup. Gualaquiza. Morona Santiago	-3.51	-78.51	COMAV
BGV006229	LA4667	SLC_Ecuador	Ecuador	Indanza. Limón Indanza. Morona Santiago	-3.06	-78.49	COMAV
BGV006230	LA4668	SLC_Ecuador	Ecuador	Indanza. Limón Indanza. Morona Santiago	-3.06	-78.49	COMAV
BGV006231	LA4669	SLC_Ecuador	Ecuador	Sucúa. Sucúa. Morona Santiago	-2.48	-78.16	COMAV
BGV006232	LA4670	SLC_Ecuador	Ecuador	Logroño. Méndez. Morona Santiago	-2.61	-78.22	COMAV
BGV006234	LA4671	SLC_Ecuador	Ecuador	Timbara. Zamora. Zamora Chinchipe	-4.03	-78.88	COMAV
BGV006235	LA4672	SLC_Ecuador	Ecuador	Indanza. Limón Indanza. Morona Santiago	-3.06	-78.49	COMAV
BGV006327	LA4673	SP_Peru	Peru	Tambo Grande. Piura	-4.89	-80.38	COMAV
BGV006336	LA4674	SP_Peru	Peru	Buenos Aires. Morropón. Piura	-5.33	-79.92	COMAV
BGV006347	LA4675	SP_Peru	Peru	Piura. Piura	-5.28	-80.11	COMAV
BGV006353	LA4676	SP_Peru	Peru	Lambayeque	-5.59	-79.97	COMAV
BGV006363	LA4677	SP_Peru	Peru	Olmos. Lambayeque	-6.00	-79.72	COMAV
BGV006370	LA4678	SP_Peru	Peru	Mallares. Sullana. Piura	-4.85	-80.85	COMAV
BGV006454	LA4679	SP_Peru	Peru	Piura	-5.15	-80.27	COMAV
BGV006457	LA4680	SP_Peru	Peru	Vicus. Morropón. Lambayeque. Piura	-5.17	-80.14	COMAV
BGV006478	LA4681	SP_Peru	Peru	Olmos. Lambayeque.	-6.03	-79.68	COMAV
BGV006753	LA4682	SLC_Ecuador	Ecuador	Archidona. Archidona. Napo	-0.91	-77.81	COMAV
BGV006767	LA4683	SLC_Ecuador	Ecuador	Santa Inés. Napo	-0.96	-77.82	COMAV
BGV006768	LA4684	SLC_Ecuador	Ecuador	Puerto Napo. Napo	-1.04	-77.79	COMAV
BGV006775	LA4685	SLC_Ecuador	Ecuador	El Mirador. Puerto Misahuallí. Napo	-1.04	-77.69	COMAV
BGV006777	LA4686	SLC_Ecuador	Ecuador	El Mirador. Puerto Misahuallí. Napo	-1.04	-77.69	COMAV
BGV006779	LA4687	SLC_Ecuador	Ecuador	Las Colinas. Puerto Napo. Napo	-1.05	-77.80	COMAV
BGV006792	LA4688	SLC_Ecuador	Ecuador	Costa Azul. Tena. Napo	-1.07	-77.79	COMAV
BGV006806	LA4689	SLC_Ecuador	Ecuador	Nueva Esperanza. Arosamena Tola. Napo	-1.12	-77.82	COMAV
BGV006825	LA4690	SLC_Ecuador	Ecuador	Santa Clara. Pastaza	-1.24	-77.88	COMAV
BGV006828	LA4691	SLC_Ecuador	Ecuador	Recinto San Vicente. Pastaza	-1.32	-77.89	COMAV
BGV006852	LA4692	SLC_Ecuador	Ecuador	Simón Bolívar. Pastaza	-1.70	-77.84	COMAV
BGV006859	LA4693	SLC_Ecuador	Ecuador	Tashapi. Pastaza	-1.72	-77.88	COMAV
BGV006865	LA4694	SLC_Ecuador	Ecuador	Pitirishca. Pastaza	-1.81	-77.83	COMAV
BGV006867	LA4695	SLC_Ecuador	Ecuador	Kunkuki. Pastaza	-1.85	-77.82	COMAV
BGV006881	LA4696	SLC_Ecuador	Ecuador	Macas. Morona Santiago	-2.30	-78.12	COMAV
BGV006896	LA4697	SLC_Ecuador	Ecuador	Sucúa. Morona Santiago	-2.45	-78.17	COMAV
BGV006899	LA4698	SLC_Ecuador	Ecuador	Huambi. Morona Santiago	-2.54	-78.17	COMAV
BGV006901	LA4699	SLC_Ecuador	Ecuador	Huambi. Morona Santiago	-2.54	-78.17	COMAV
BGV006904	LA4700	SLC_Ecuador	Ecuador	Logroño. Morona Santiago	-2.62	-78.20	COMAV
BGV006906	LA4701	SLC_Ecuador	Ecuador	Yurupaza. Morona Santiago	-2.61	-78.18	COMAV
BGV006907	LA4702	SLC_Ecuador	Ecuador	Yurupaza. Morona Santiago	-2.62	-78.20	COMAV
BGV006910	LA4703	SLC_Ecuador	Ecuador	Chinganaza Nuevo. Morona Santiago	-2.75	-78.30	COMAV
BGV006927	LA4704	SLC_Ecuador	Ecuador	Pachicutza. Zamora Chinchipe	-3.67	-78.61	COMAV
BGV006931	LA4705	SLC_Ecuador	Ecuador	Pachicutza. Zamora Chinchipe	-3.67	-78.61	COMAV
BGV006934	LA4706	SLC_Ecuador	Ecuador	Simón Bolívar. Yantzaza. Zamora Chinchipe	-3.79	-78.75	COMAV
BGV007015	LA4707	SLC_Ecuador	Ecuador	La Ciénaga. Baños de Agua Santa. Tungurahua	-1.40	-78.38	COMAV
BGV007017	LA4708	SLC_Ecuador	Ecuador	Río Verde. Tungurahua	-1.40	-78.30	COMAV
BGV007023	LA4709	SLC_Ecuador	Ecuador	Arapicos. Morona Santiago	-2.39	-78.17	COMAV
BGV007109	LA4710	SP_Ecuador	Ecuador	Pampa. Tacusa. Esmeraldas;Esmeraldas	0.99	-79.53	COMAV
BGV007111	LA4711	SP_Ecuador	Ecuador	Camarones. Esmeraldas	1.00	-79.56	COMAV
BGV007149	LA4712	SP_Ecuador	Ecuador	El Carmen. Manabí	-0.18	-79.52	COMAV
BGV007151	LA4713	SP_Ecuador	Ecuador	Chilagualan. El Carmen. Manabí	-0.13	-79.59	COMAV
BGV007152	LA4714	SP_Ecuador	Ecuador	Puerto Nuevo. El Carmen. Manabí	-0.08	-79.68	COMAV
BGV007155	LA4715	SP_Ecuador	Ecuador	La Poderosa. Chone. Manabí	-0.09	-79.76	COMAV
BGV007158	LA4716	SP_Ecuador	Ecuador	Chibunga. Chone. Manabí	-0.09	-79.76	COMAV
BGV007161	LA4717	SP_Ecuador	Ecuador	El Achote. Pedernales. Manabí	0.01	-79.88	COMAV
BGV007169	LA4718	SP_Ecuador	Ecuador	El Humedal. Pedernales. Manabí	0.04	-79.95	COMAV
BGV007181	LA4719	SP_Ecuador	Ecuador	Pedernales. Manabí	0.07	-80.06	COMAV
BGV007194	LA4720	SP_Ecuador	Ecuador	Punta Prieta. Jama. Manabí	-0.13	-80.22	COMAV
BGV007198	LA4721	SP_Ecuador	Ecuador	Tambuche. Jama. Manabí	-0.30	-80.33	COMAV
BGV007339	LA4722	SP_Ecuador	Ecuador	Juana de Oro. Pasaje. El Oro	-3.32	-79.83	COMAV
BGV007366	LA4723	SP_Ecuador	Ecuador	Uzhcurrumi. Uzhcurrumi. El Oro	-3.33	-79.61	COMAV
BGV007854	LA4724	SLL	Mexico	Santa Elena.Telchac Puerto. Yucatán	21.29	-89.26	COMAV
BGV007857	LA4725	SLL	Mexico	Xcanatun. Yucatán	2020-09-21	-89.63	COMAV
BGV007860	LA4726	SLL	Mexico	Hacienda Tchoilen. Dzidzantun. Yucatán	21.26	-89.04	COMAV
BGV007862	LA4727	SLL	Mexico	San Eduardo. Yucatán	21.23	-88.81	COMAV
BGV007863	LA4728	SLL	Mexico	San Eduardo. Yucatán	21.23	-89.81	COMAV
BGV007864	LA4729	SLL	Mexico	San Eduardo. Yucatán	21.23	-89.81	COMAV
BGV007865	LA4730	SLL	Mexico	San Eduardo. Yucatán	21.23	-89.81	COMAV
BGV007867	LA4731	SLL	Mexico	Mercado. Umán. Yucatán	20.88	-89.74	COMAV
BGV007870	LA4732	SLL	Mexico	Mercado. Muna. Yucatán	20.49	-89.71	COMAV
BGV007871	LA4733	SLL	Mexico	Mercado. Muna. Yucatán	20.49	-89.71	COMAV
BGV007872	LA4734	SLL	Mexico	Mercado. Oxkutzcab. Yucatán	20.31	-89.43	COMAV
BGV007875	LA4735	SLL	Mexico	Deaboku. Yucatán	20.81	-89.41	COMAV
BGV007876	LA4736	SLL	Mexico	Mercado. Valladolid. Yucatán	20.69	-88.23	COMAV
BGV007878	LA4737	SLL	Mexico	Mercado. Dzibalché. Yucatán	20.33	-90.04	COMAV
BGV007894	LA4738	SLC_Mexico	Mexico	Huauchinango. Puebla	20.17	-98.06	COMAV
BGV007895	LA4739	SLC_Mexico	Mexico	Xicotepec. Puebla	20.27	-97.95	COMAV
BGV007899	LA4740	SLC_Mexico	Mexico	Huauchinango. Puebla	20.17	-98.05	COMAV
BGV007900	LA4741	SLC_Mexico	Mexico	Huauchinango. Puebla	20.17	-98.05	COMAV
BGV007901	LA4742	SLC_Mexico	Mexico	Coahuila. Huanchinango. Puebla	20.19	-98.06	COMAV
BGV007902	LA4743	SLC_Mexico	Mexico	Huanchinango. Puebla	20.18	-96.06	COMAV
BGV007908	LA4744	SLC_Mexico	Mexico	Tehuetlan. San Luis de Potosí	2020-06-21	-98.51	COMAV
BGV007909	LA4745	SLC_Mexico	Mexico	Huejutla. Hidalgo	21.14	-98.43	COMAV
BGV007910	LA4746	SLC_Mexico	Mexico	Palo de Arco. Ciudad Valles. San Luis de Potosí	21.91	-99.16	COMAV
BGV007911	LA4747	SLC_Mexico	Mexico	Cuesta de los monos. Tamazunchate. San Luis Potosí	21.99	-98.99	COMAV
BGV007918	LA4748	SLC_Mexico	Mexico	Rioverdito. Querétaro	21.26	-99.13	COMAV
BGV007920	LA4749	SLC_Mexico	Mexico	El Balcón. Xilitla. San Luis Potosí	21.34	-99.04	COMAV
BGV007921	LA4750	SLC_Mexico	Mexico	Ahuacatlán de Guadalupe. Querétaro	21.21	-99.54	COMAV
BGV007927	LA4751	SLC_Mexico	Mexico	El Vergel. Culiacán. Sinaloa	24.73	-107.79	COMAV
BGV007931	LA4752	SLC_Mexico	Mexico	La Biznaga. Ahomé. Sinaloa	2020-06-26	-109.38	COMAV
BGV007933	LA4753	SLC_Mexico	Mexico	Tecuala. Nayarif	22.39	-105.46	COMAV
BGV007934	LA4754	SLC_Mexico	Mexico	Sentispac. Nayarif	21.81	-105.34	COMAV
BGV007935	LA4755	SLC_Mexico	Mexico	Santispac. Nayarif	21.81	-105.34	COMAV
BGV007936	LA4756	SLL	Mexico	Tekax. Mérida. Yucatán	20.98	-89.64	COMAV
BGV007981	LA4757	SLC_Peru	Peru	La Divisoria. Ucayali	-9.04	-74.49	COMAV
BGV007989	LA4758	SLC_Peru	Peru	Molinopata. Apurímac	-13.64	-72.93	COMAV
BGV007990	LA4759	SLC_Peru	Peru	Bellavista. Cotabambas. Apurímac	-13.92	-72.18	COMAV
BGV007992	LA4760	SLC_Peru	Peru	Chilcachaca. Cuzco	-13.01	-72.54	COMAV
BGV008036	LA4761	SLC_Peru	Peru	Granja. Satipo. Junín	-11.25	-74.64	TGRC (LA1291)
BGV008037	LA4762	SLC_Peru	Peru	Hotel Oasis. San Francisco. Ayacucho	-12.62	-73.79	TGRC (LA1307)
BGV008041	LA4763	SLC_Peru	Peru	Paisanato. Cuzco	-12.62	-73.78	TGRC (LA1312)
BGV008042	LA4764	SLC_Peru	Peru	Convento de Sivia. Pichari. Cuzco	-12.51	-73.86	TGRC (LA1313)
BGV008051		SLC_Mexico	Mexico	General Teran. Nuevo Leon	25.26	-99.68	TGRC (LA1455)
BGV008058		SLC_Mexico	Mexico	Becal Ruins. Campeche	20.46	-90.03	TGRC (LA1545)
BGV008061		SLC_Mexico	Mexico	Jamapa. Vera Cruz	2020-04-19	-96.24	TGRC (LA1569)
BGV008065		SLC_Peru	Peru	Tarapoto. San Martín	-6.51	-76.36	TGRC (LA1654)
BGV008067		SLC_Mexico	Mexico	Acapulco de Juárez. Guerrero	16.86	-99.91	TGRC (LA1668)
BGV008070		SLC_Mexico	Mexico	Rio Tamesi. Tamaulipas	22.23	-97.86	TGRC (LA1703)
BGV008077		SLC_Peru	Peru	Arequipa	-16.41	-71.54	TGRC (LA1953)
BGV008095		SLC_Peru	Peru	Soritor. San Martín	-6.14	-77.09	TGRC (LA2251)
BGV008096		SLC_Peru	Peru	Casaria de Pacaisapa. San Martín	-6.19	-76.84	TGRC (LA2265)
BGV008098		SLC_Peru	Peru	Tabalosas. San Martín	-6.36	-76.66	TGRC (LA2278)
BGV008100		SLC_Peru	Peru	Jumbilla. Amazonas	-5.91	-77.79	TGRC (LA2312)
BGV008106		SLC_Peru	Peru	Yanahuana. Puno	-14.25	-69.23	TGRC (LA2664)
BGV008108		SLC_Peru	Peru	Yunguyo. Madre de Dios	-11.76	-70.65	TGRC (LA2686)
BGV008110		SLC_mesoamerica	Colombia	Mata de Cana. El Dovio. Valle del Cauca	4.49	-76.31	TGRC (LA2697)
BGV008189		SLC_Peru	Peru	Rio Huallaga. Tingo Maria. Huánuco	-9.29	-79.99	COMAV
BGV008218		SLC_mesoamerica	Costa Rica	San Pablo. Heredia	2020-03-10	-84.23	COMAV
BGV008219		SLC_mesoamerica	Costa Rica	La Cruz. Guacanaste	2020-08-11	-85.64	COMAV
BGV008221		SLC_mesoamerica	El Salvador	Ruinas de Santa Ana. San Salvador. La Libertad	13.83	-89.41	COMAV
BGV008223		SLC_mesoamerica	Honduras	Morazán. Yoro	13.93	-87.21	COMAV
BGV008224		SLC_mesoamerica	Nicaragua	Rio El Barco. Boaco	2020-06-12	-85.46	COMAV
BGV008225		SLC_mesoamerica	Nicaragua	Santo Tomás. Chontales	2020-03-12	-84.66	COMAV
BGV008345	LA4765	SLC_mesoamerica	El Salvador				COMAV
BGV008347		SLC_mesoamerica	Honduras	Intibucá	14.36	-88.26	COMAV
BGV008348	LA4766	SLC_mesoamerica	Costa Rica	San José	9.94	-84.11	COMAV
BGV008354	LA4767	SLC_mesoamerica	Costa Rica	San José	9.94	-84.11	COMAV
BGV012613	LA4768	SLC_Peru	Peru	Ayacucho	-13.15	-74.22	COMAV
BGV012614	LA4769	SLC_Mexico	Mexico	Papantla de Olarte. Veracruz	20.46	-97.33	COMAV
BGV012615		SLC_mesoamerica	Colombia	Titiribi. Antioquia	2020-06-06	-75.79	TGRC (LA2783)
BGV012625	LA4770	SLC_Peru	Peru	Quillabamba. Cuzco	-12.84		COMAV
BGV012626	LA4771	SLC_mesoamerica	Colombia	Purillo, between El Bordo and Dolores	2020-12-02	-76.98	COMAV
BGV012627	LA4772	SLC_mesoamerica	Colombia				COMAV
BGV012639	LA4773	SLC_Ecuador	Ecuador	Puna. Guayas	-2.74	-79.93	COMAV
BGV012640	LA4774	SLC_Peru	Peru	Hacienda Carmen. Apurímac	-13.56	-72.63	COMAV
BGV013134	LA4775	SLC_mesoamerica	Costa Rica	Turrialba. Cartago	9.91	-83.69	COMAV
BGV013161		SLC_Peru	Peru	La Huarpia. San Martín	-6.23	-76.86	TGRC (LA2263)
BGV013175	LA4776	SLC_mesoamerica	Colombia	Villa Hermosa. Cauca	2020-12-02	-76.98	TGRC (LA1425)
BGV013945		SLC_Peru	Peru	Pilcopata. Cuzco	-13.08	-71.18	TGRC (LA2692)
BGV014508	LA4777	SLC_Peru	Peru	Alta Tangarana-Pueblo Nuevo. Tabalosos. Lamas. San Martín	-6.32	-76.70	COMAV
BGV014514	LA4778	SLC_Peru	Peru	Lamas. San Martín	-6.42	-76.52	COMAV
BGV014515	LA4779	SLC_Peru	Peru	Lamas. San Martín	-6.43	-76.51	COMAV
BGV014516	LA4780	SLC_Peru	Peru	Rumisapa. Lamas. San Martín	-6.45	-76.47	COMAV
BGV014518	LA4781	SLC_Peru	Peru	Rumisapa. Lamas. San Martín	-6.45	-76.47	COMAV
BGV014519	LA4782	SLC_Peru	Peru	Rumisapa. Lamas. San Martín	-6.45	-76.47	COMAV
BGV014522	LA4783	SLC_Peru	Peru	San Rafael del Rio Mayo. Cuñumbuqui. Lamas. San Martín	-6.44	-76.58	COMAV
BGV015380	LA4784	SP_Peru	Peru	San Agustín. Bellavista. Jaén. Cajamarca	-5.60	-78.78
BGV015382	LA4785	SP_Peru	Peru	Magunchal. Jamalca. Utcubamba. Amazonas	-5.89	-78.18
BGV015726	LA4786	SLC_Peru	Peru	Bello Horizonte.Tarapotó. San Martín	-6.53	-76.30	COMAV
BGV015727	LA4787	SLC_Peru	Peru	Ponazapa. Alonso Alvarado. Lamas. San Martín	-6.32	-76.68	COMAV
BGV015730	LA4788	SLC_Peru	Peru	El Triunfo. Jepelacio. Moyobamba. San Martín	-6.15	-76.84	COMAV
BGV015734	LA4789	SLC_Peru	Peru	Rumisapa. Lamas. San Martín	-6.45	-76.47	COMAV
BGV016047	LA4791	SP_Peru	Peru	Linderos. Jaén. Jaén. Cajamarca	-5.69	-78.80
LA1712	LA1712	SLC_mesoamerica	Costa Rica	Pejibaye	9.81	-83.71	TGRC
LA2309	LA2309	SLC_Peru	Peru	Puerto Santa Cruz	-6.62	-78.94	TGRC
PI129026		SLC_Ecuador	Ecuador	Market Guayaquil	-2.20	-79.89	USDA
PI129033		SLC_Ecuador	Ecuador	Market Guayaquil	-2.20	-79.89	USDA
PI129088		SLC_mesoamerica	Colombia	Calarca	4.53	-75.64	USDA
PI406890		SLC_mesoamerica	Honduras	toward El Paraiso, 1 km from Danli	2020-04-14	-86.57	USDA
PI487625		SLC_mesoamerica	Costa Rica				USDA
