# Supplementary material for: Exploiting the diversity of tomato: the development of a phenotypically and genetically detailed germplasm collection
Source: Hortic Res. 2020 May 1;7:66. doi: 10.1038/s41438-020-0291-7 (PMC7192925; doi:10.1038/s41438-020-0291-7)
Supplement: Supplementary file 7 — Table_S6 [file 41438_2020_291_MOESM7_ESM.xlsx]

## Sheet: Hoja 1
Chromosome	Position	Ref	Alt	Allele	Annotation	Gene name
SL2.50ch01	3778111	C	T	ANN=T	stop_gained	Solyc01g009510.1
SL2.50ch01	78745063	G	A	ANN=A	splice_acceptor_variant&intron_variant	Solyc01g079620.2
SL2.50ch01	78747579	A	G	ANN=G	stop_lost	Solyc01g079620.2
SL2.50ch01	78747639	A	T	ANN=T	stop_lost	Solyc01g079620.2
SL2.50ch01	78747668	A	AA,GA	ANN=GA	frameshift_variant	Solyc01g079620.2
SL2.50ch01	78747838	C	T	ANN=T	stop_gained	Solyc01g079620.2
SL2.50ch01	82205102	G	T	ANN=T	splice_acceptor_variant&intron_variant	Solyc01g087260.2
SL2.50ch01	82207046	A	ACTCCTCC	ANN=ACTCCTCC	frameshift_variant	Solyc01g087260.2
SL2.50ch02	49587484	G	T	ANN=T	stop_gained	Solyc02g087050.2
SL2.50ch02	49617538	A	AGATT	ANN=AGATT	frameshift_variant	Solyc02g087100.1
SL2.50ch02	52661447	G	GCTACTAG	ANN=GCTACTAG	frameshift_variant&stop_gained	Solyc02g091330.2
SL2.50ch03	52152865	A	GTT	ANN=GTT	frameshift_variant&missense_variant	Solyc03g081260.2
SL2.50ch03	52152879	C	T	ANN=T	stop_lost	Solyc03g081260.2
SL2.50ch03	52152905	C	CTAACAGT	ANN=CTAACAGT	frameshift_variant&stop_gained	Solyc03g081260.2
SL2.50ch03	52153104	T	CAT,TT	ANN=CAT	frameshift_variant	Solyc03g081260.2
SL2.50ch03	52153202	G	A	ANN=A	splice_acceptor_variant&intron_variant	Solyc03g081260.2
SL2.50ch03	52153473	C	T	ANN=T	splice_acceptor_variant&intron_variant	Solyc03g081260.2
SL2.50ch03	52153858	A	G	ANN=G	stop_lost	Solyc03g081260.2
SL2.50ch03	52154291	C	A	ANN=A	stop_gained	Solyc03g081260.2
SL2.50ch03	52154481	G	GTTTT,TTTTT	ANN=TTTTT	frameshift_variant&missense_variant	Solyc03g081260.2
SL2.50ch03	52154565	C	CCG	ANN=CCG	frameshift_variant	Solyc03g081260.2
SL2.50ch03	52154574	A	AT	ANN=AT	frameshift_variant	Solyc03g081260.2
SL2.50ch03	52154673	G	C	ANN=C	stop_lost	Solyc03g081260.2
SL2.50ch03	52154825	G	TC	ANN=TC	frameshift_variant&synonymous_variant	Solyc03g081260.2
SL2.50ch03	52155769	C	A	ANN=A	splice_donor_variant&intron_variant	Solyc03g081260.2
SL2.50ch05	9590703	T	C	ANN=C	stop_lost&splice_region_variant	Solyc05g015030.1
SL2.50ch05	9593956	G	A	ANN=A	stop_gained	Solyc05g015030.1
SL2.50ch07	1323086	G	A	ANN=A	stop_gained	Solyc07g006520.2
SL2.50ch08	65490763	T	A	ANN=A	stop_gained	Solyc08g082820.2
SL2.50ch08	65493185	G	T	ANN=T	stop_gained	Solyc08g082820.2
SL2.50ch11	55006944	A	T	ANN=T	stop_gained	Solyc11g071580.1
SL2.50ch11	55007066	T	A	ANN=A	stop_gained	Solyc11g071580.1
SL2.50ch11	55007070	G	T	ANN=T	stop_gained	Solyc11g071580.1
SL2.50ch11	55008589	T	TC	ANN=TC	frameshift_variant	Solyc11g071580.1
SL2.50ch11	55009232	A	AC	ANN=AC	frameshift_variant	Solyc11g071580.1
SL2.50ch11	55009351	C	TGG,CGG	ANN=TGG	frameshift_variant&synonymous_variant	Solyc11g071580.1
SL2.50ch11	55010968	G	A	ANN=A	splice_donor_variant&intron_variant	Solyc11g071580.1
SL2.50ch11	55011415	T	A	ANN=A	stop_gained	Solyc11g071580.1
SL2.50ch11	55012999	A	T	ANN=T	splice_acceptor_variant&intron_variant	Solyc11g071580.1
SL2.50ch11	55023405	T	TCATAAATCTAACTAAAAGT	ANN=TCATAAATCTAACTAAAAGT	frameshift_variant&stop_gained	Solyc11g071600.1
SL2.50ch12	61805498	G	GAGCGGTAGCGGTG	ANN=GAGCGGTAGCGGTG	frameshift_variant	Solyc12g055810.1
SL2.50ch12	61806965	A	AC	ANN=AC	frameshift_variant	Solyc12g055810.1
