# Supplementary material for: Exploiting the diversity of tomato: the development of a phenotypically and genetically detailed germplasm collection
Source: Hortic Res. 2020 May 1;7:66. doi: 10.1038/s41438-020-0291-7 (PMC7192925; doi:10.1038/s41438-020-0291-7)
Supplement: Supplementary file 8 — Table_S3 [file 41438_2020_291_MOESM8_ESM.xlsx]

## Sheet: quantitative
	mean_petal_length	sd_petal_length	mean_petal_width	sd_petal_width	mean_sepal_length	sd_sepal_length	mean_sepal_width	sd_sepal_width	mean_locule_number	sd_locule_number	mean_length from 1st to 10th leaf	sd_length from 1st to 10th leaf	mean_number of leaves between 2nd and 3rd inflorescence	sd_number of leaves between 2nd and 3rd inflorescence	mean_number of leaves between 3rd and 4th inflorescence	sd_number of leaves between 3rd and 4th inflorescence	mean_height until first inflorescence cm	sd_height until first inflorescence cm	mean_height until last inflorescence cm	sd_height until last inflorescence cm	mean_total number of inflorescences	sd_total number of inflorescences	mean_Stem width between 2nd and 3rd inflorescence mm	sd_Stem width between 2nd and 3rd inflorescence mm	mean_Stem width between 3rd and 4th inflorescence mm	sd_Stem width between 3rd and 4th inflorescence mm	mean_inflorescence lenght 2	sd_inflorescence lenght 2	mean_inflorescence lenght 3	sd_inflorescence lenght 3	mean_Number flowers 2nd inflor	sd_Number flowers 2nd inflor	mean_number flowers 3rd inflor	sd_number flowers 3rd inflor	mean_Numer of petals	sd_Numer of petals	mean_Number sepals	sd_Number sepals	mean_Number of primary leaflets	sd_Number of primary leaflets	mean_Number of small leaflets	sd_Number of small leaflets	mean_Leaf lenght	sd_Leaf lenght	mean_Leaf width	sd_Leaf width	mean_color_L	sd_color_L	mean_color_a
BGV004584	1.758	NA	0.722	NA	1.334	NA	0.257	NA	2.25	0.447	38	9.899	1.5	0.707	1	0	71	21.213	182	2.828	5.5	0.707	17.01	1.428	19.355	1.478	57	12.728	NA	NA	10	NA	19	4.243	5.167	0.236	5.167	0.236	8	1.155	20	2.309	50.007	3.774	48.495	4.544	39.188	0.11	18.82
BGV005895	1.644	0.338	0.805	0.224	0.904	0.358	0.173	0.037	2	0	39.5	2.121	2.5	0.707	2	0	71.5	6.364	190	14.142	6.5	0.707	18.485	0.827	17.6	1.556	46.5	0.707	46.5	17.678	11	1.414	13.5	3.536	5	0	5	0	8	1.155	19	1.155	47.064	9.515	46.386	10.325	40.737	1.676	22.106
BGV005912	1.377	0.251	0.653	0.044	1.055	0.598	0.189	0.109	5.25	1.438	28.5	3.536	3.5	2.121	3	1.414	60	15.556	185	7.071	6	1.414	17.025	2.213	16.15	2.645	43.5	3.536	26.5	14.849	15	1.414	11	2.828	5.167	0.236	5.167	0.236	7.667	1.155	18	5.292	49.89	6.08	52.505	4.18	38.276	0.256	21.655
BGV006148	1.889	NA	0.71	NA	1.369	NA	0.266	NA	2	0	38	5.657	3	0	2.5	0.707	70.5	6.364	180	7.071	6.5	0.707	15.165	4.858	15.675	6.456	50	NA	NA	NA	12	1.414	11.5	2.121	5	0	5	0	8	1.155	21	3.464	49.401	5.871	39.704	11.004	38.779	0.999	20.175
BGV006175	1.346	NA	0.503	NA	1.39	NA	0.149	NA	NA	NA	40	NA	2	NA	3	NA	37	NA	135	NA	6	NA	12.02	NA	9.98	NA	25	NA	28	NA	8	NA	8	NA	6.333	NA	6.333	NA	7	0	10.667	3.055	48.062	7.401	50.36	4.948	NA	NA	NA
BGV006208	NA	NA	NA	NA	NA	NA	NA	NA	NA	NA	29	2.828	3	NA	3	NA	64	NA	136	46.669	5	NA	8.06	NA	9.95	NA	NA	NA	NA	NA	NA	NA	NA	NA	NA	NA	NA	NA	7	0	10	1.633	24.75	5.637	13.194	4.963	NA	NA	NA
BGV006225	1.668	0.077	0.806	0.007	1.085	0.303	0.164	0.008	2	0	44.5	9.192	5	1.414	4	2.828	87	9.899	182.5	24.749	4.5	0.707	21.67	1.372	22.83	0.721	20	NA	29.5	16.263	12.5	0.707	8	2.828	5.5	0.707	5.5	0.707	7.5	1	15	2.582	56.741	5.586	45.886	2.551	38.574	2.003	20.049
BGV006229	1.701	NA	0.801	NA	1.182	NA	0.302	NA	2	0	34.5	7.778	2.5	0.707	2.5	0.707	54	4.243	172.5	10.607	6.5	2.121	19.115	0.601	15.755	1.322	29.5	14.849	33.5	2.121	11.5	7.778	18.5	4.95	5	0	5	0	7.5	1	21.5	5.508	48.273	4.166	47.465	5.372	47.311	17.025	15.266
BGV006230	1.227	NA	0.564	NA	0.774	NA	0.166	NA	2	0	34	1.414	2.5	0.707	3	0	69	1.414	190	7.071	6	1.414	14.825	5.537	13.635	0.601	23.5	7.778	32.5	16.263	12.5	2.121	12	2.828	5.333	0	5.167	0.236	7	0	15.5	1.915	45.273	5.936	49.523	7.149	39.278	0.074	22.831
BGV006231	1.504	NA	0.659	NA	0.993	NA	0.198	NA	3.125	0.342	32.5	4.95	2.5	0.707	2.5	0.707	37.5	4.95	187.5	17.678	9	0	11.765	1.435	13.305	3.246	23.5	7.778	18	2.828	11.5	3.536	12.5	4.95	5	0	5	0	7	0	10	1.633	40.306	6.335	35.082	10.003	40.356	0.553	18.945
BGV006232	1.464	0.033	0.606	0.105	1.135	0.364	0.188	0.055	2.125	0.342	34	1.414	3	0	3	1.414	86	1.414	180.5	4.95	5	1.414	19.865	6.329	19.75	4.384	36	16.971	38.5	19.092	15	4.243	13.5	2.121	5	0	5	0	8	1.155	16.5	3	52.223	6.797	44.843	6.567	51.136	18.949	17.676
BGV006234	1.578	0.413	0.659	0.053	1.082	0.723	0.188	0.092	2.571	0.514	29	5.657	2	0	2	1.414	47	9.899	198.5	16.263	8	1.414	19.085	0.445	19.115	1.662	23.5	13.435	26	18.385	10.5	4.95	12	4.243	5.5	0.236	5.5	0.236	7	0	18	8.718	55.345	5.94	49.62	10.923	37.799	1.2	13.974
BGV006235	1.247	0.095	0.46	0.085	0.968	0.265	0.169	0.042	5	1.862	25.5	2.121	3	0	3	0	44.5	0.707	185	21.213	7	1.414	17.555	0.092	16.05	0.495	20.5	0.707	12.5	6.364	13.5	9.192	9	1.414	5.333	0.471	5	0	9	0	26.5	3	46.379	5.327	47.495	3.497	47.286	13.518	25.09
BGV006327	1.957	NA	1.161	NA	0.772	NA	0.191	NA	2	0	48	12.728	2.5	0.707	2.5	0.707	86.5	6.364	180	0	5	0	14.25	4.398	13.135	4.632	58	NA	80	NA	31	NA	40	NA	5	NA	5	NA	6	1.155	9	3.464	38.308	7.416	46.529	3.363	38.985	NA	25.175
BGV006336	1.172	NA	0.229	NA	0.404	NA	0.093	NA	NA	NA	32.5	7.778	2.5	0.707	2.5	0.707	67.5	14.849	165	7.071	5	0	9.88	0	10.165	0.898	12	NA	22	NA	14	1.414	16.5	2.121	5	0	5	0	7	0	6.75	1.5	38.551	1.802	34.63	0.737	42.623	NA	25.63
BGV006347	0.956	0.009	0.418	0.122	0.438	0.005	0.123	0.003	NA	NA	53.5	7.778	2.5	0.707	2.5	0.707	59	9.899	179.5	28.991	5.5	2.121	8.61	3.125	10.005	1.846	16	NA	21	1.414	12.5	7.778	14.5	3.536	5	0	5	0	6.5	1	6.75	1.5	37.649	2.41	32.537	3.379	NA	NA	NA
BGV006353	1.78	0.276	0.69	0.047	0.851	0.065	0.195	0.03	2	0	36	14.142	3.5	0.707	3	0	49	NA	192	11.314	7	1.414	12.315	1.11	13.715	0.346	55	7.071	45	12.728	30.5	0.707	26	8.485	5	0	5	0	7	0	9.5	1	39.937	3.802	37.888	2.772	41.929	1.402	29.999
BGV006363	0.903	0.162	0.368	0.114	0.342	0.012	0.073	0.014	2	0	41.5	7.778	3	0	3	0	42	4.243	192.5	24.749	6	0	10.42	2.15	11.59	0.834	23	NA	38	NA	11.5	2.121	12	1.414	5	0	5	0	7	0	13	3.464	51.737	1.617	40.958	2.779	67.034	5.192	-10.84
BGV006370	1.364	0.324	0.454	0.09	0.402	0.007	0.15	0.016	2	0	31.5	2.121	3	0	2.5	0.707	62.5	3.536	185	21.213	7	1.414	13.395	0.445	12.595	1.831	44.5	6.364	38	2.828	30	7.071	28	5.657	5	0	5	0	7	0	3.75	1.258	43.679	3.934	46.799	0.86	37.286	1.172	27.015
BGV006454	1.72	0.335	0.686	0.026	0.781	0.02	0.191	0.008	2	0	41	1.414	2.5	0.707	2.5	0.707	76.5	13.435	180	0	6.5	0.707	15.785	5.24	13.71	0.339	60.5	19.092	66	21.213	24	7.071	28.5	7.778	5	0	5	0	7	0	9	1.414	39.035	3.124	38.797	2.237	37.65	0.216	27.638
BGV006457	1.941	0.339	0.852	0.036	0.795	0.067	0.182	0.032	2	0	35	7.071	3	0	3	0	55.5	0.707	180	21.213	6.5	0.707	12.585	0.12	10.92	0.735	40.5	0.707	30	14.142	16.5	6.364	13.5	9.192	5	0	5	0	7	0	13.5	1.915	40.663	1.464	43.447	3.539	37.39	0.983	28.564
BGV006478	0.984	0.259	0.372	0.064	0.46	0.224	0.105	0.021	NA	NA	43	8.485	3	0	3	0	39	4.243	175	7.071	7	1.414	10.455	1.322	9.88	0.481	37	2.828	36	NA	17.5	0.707	16	0	5	0	5	0	7	0	7	2.582	37.287	3.216	26.062	5.118	NA	NA	NA
BGV006753	1.515	0.013	0.54	0.091	0.919	0.248	0.184	0.049	2	0	35	2.828	2	0	2.5	0.707	60	2.828	192.5	3.536	7	0	18.47	0.693	19.2	2.404	61	11.314	31	NA	25.5	6.364	13	0	5.333	0.471	5.333	0.471	7	0	25.5	6.191	62.151	2.946	53.562	3.75	40.03	2.188	19.869
BGV006767	1.293	NA	0.41	NA	1.062	NA	0.123	NA	2	0	25.5	0.707	3	0	3	0	72	NA	193	24.042	7	1.414	20.49	0.877	20.03	1.146	18.5	0.707	21.5	7.778	8	1.414	8.5	2.121	5	0	5	0	8	1.155	19.5	3.786	61.16	5.145	52.986	2.98	39.367	NA	25.24
BGV006768	1.469	0.009	0.625	0.061	1.125	0.074	0.153	0.012	2.625	0.5	29.5	3.536	3	0	2.5	0.707	53	5.657	181	19.799	7	1.414	18.275	2.171	18.54	3.154	19	1.414	16.5	0.707	8.5	0.707	8.5	0.707	5	0	5.5	0.707	7	0	14	3.651	49.387	2.728	50.617	1.262	40.521	0.698	18.144
BGV006775	1.596	NA	0.62	NA	1.352	NA	0.163	NA	2	0	31	8.485	3	0	3	0	73	8.485	195	0	5	0	9.98	0.523	9.735	0.658	13.5	0.707	16	1.414	6.5	0.707	7	0	5.667	NA	5.667	NA	7	0	17	1.155	39.815	0.55	38.327	2.475	37.968	0.456	23.28
BGV006777	NA	NA	NA	NA	NA	NA	NA	NA	3	0	49.5	3.536	2	0	2.5	0.707	79	2.828	181.5	6.364	3	2.828	17.025	1.209	14.66	2.22	16	NA	21	NA	8.5	2.121	10.5	2.121	5	0	5	0	8.5	1	19.5	1.915	47.658	4.425	54.989	2.309	38.504	6.048	22.05
BGV006779	1.194	NA	0.471	NA	1.055	NA	0.181	NA	2.125	0.342	41.5	3.536	2.5	0.707	3	1.414	45	1.414	170	21.213	6	0	15.755	1.52	16.625	5.636	21.5	0.707	13.5	6.364	8.5	2.121	6	4.243	5.5	0.236	5.5	0.236	7	0	13	2	52.834	1.499	54.681	2.492	41.756	0.91	20.869
BGV006792	1.46	0.224	0.421	0.001	1.137	0.303	0.22	0.096	2.429	0.514	30	1.414	2.5	0.707	3	0	59	8.485	175.5	0.707	6.5	0.707	16.295	0.049	18.24	0.622	21.5	9.192	16.5	0.707	11	4.243	6.5	0.707	5	0	5	0	7	0	13.5	3	48.288	2.84	49.885	4.118	38.269	0.034	18.51
BGV006806	NA	NA	NA	NA	NA	NA	NA	NA	2	0	27.5	2.121	3.5	0.707	3	0	59.5	2.121	182	11.314	6.5	0.707	13.115	1.492	14.045	1.52	9	1.414	9.5	0.707	6	1.414	7	1.414	5	0	5	0	7	0	9.75	2.062	37.741	3.758	22.905	2.88	38.315	3.949	20.867
BGV006825	1.446	0.11	0.697	0.051	1.251	0.237	0.201	0.074	3.75	1.438	26.5	3.536	2.5	0.707	3	0	59.5	4.95	187.5	24.749	6	1.414	15.895	3.019	18.475	2.157	42.5	12.021	23	16.971	7.5	6.364	10.5	3.536	5.333	0.471	5.333	0.471	7	0	22.5	3	57.538	1.957	45.595	2.34	38.752	0.672	16.258
BGV006828	1.414	NA	0.69	NA	0.872	NA	0.162	NA	6.125	1.746	42	5.657	2	0	2	0	57.5	6.364	190	14.142	8	0	20.67	0.099	21.4	0.141	26	NA	NA	NA	10	7.071	8	1.414	5.167	0.236	5.167	0.236	7	0	15.75	2.63	50.734	2.49	52.165	4.174	41.59	0.021	22.581
BGV006852	1.222	NA	0.513	NA	1.154	NA	0.144	NA	7	1.033	34	11.314	2.5	0.707	2.5	0.707	48.5	3.536	192.5	10.607	8.5	0.707	19.535	1.577	20.9	2.432	21	1.414	18.5	4.95	6.5	2.121	6.5	2.121	5.5	0.707	5.5	0.707	7	0	22	1.633	45.35	5.345	50.242	2.574	39.761	0.391	19.05
BGV006859	0.708	NA	0.284	NA	0.256	NA	0.085	NA	2.125	0.342	29.5	6.364	3	1.414	2	0	73.5	9.192	185	7.071	5.5	0.707	18.05	0.778	14.515	2.991	29	1.414	26	NA	14.5	4.95	18.5	13.435	5.167	0.236	5.167	0.236	7	0	27	6	45.855	3.374	51.598	0.969	34.108	3.087	15.559
BGV006865	1.377	0.018	0.588	0.031	0.856	0.093	0.18	0.013	2	0	43	16.971	3.5	0.707	3	0	37	1.414	190	28.284	7.5	0.707	16.895	1.124	17.76	2.333	26.5	0.707	27	NA	17.5	2.121	17.5	2.121	5	0	5	0	7.5	1	15	2.582	53.274	3.563	52.818	6.381	47.019	13.589	9.59
BGV006867	1.566	NA	0.667	NA	1.112	NA	0.188	NA	2	0	29	1.414	3	0	3	0	68	1.414	187	4.243	6	0	18.25	0.636	18.35	3.606	31	1.414	31.5	3.536	11.5	0.707	14	1.414	5	0	5	0	8.5	1	13	2.582	58.734	5.959	54.484	3.889	38.013	0.834	18.731
BGV006881	1.297	0.215	0.585	0.059	0.836	0.206	0.167	0.029	2	0	35.5	9.192	2.5	0.707	4	1.414	50.5	2.121	192.5	10.607	6.5	0.707	16.89	3.422	17.955	5.692	37	NA	NA	NA	20.5	16.263	15	7.071	5.5	0.707	5.5	0.707	7	0	15	2.582	50.35	6.808	41.165	5.216	42.169	3.106	21.166
BGV006896	1.261	0.057	0.407	0.015	0.716	0.013	0.138	0.034	2	0	31.5	0.707	2.5	0.707	2.5	0.707	56	NA	197.5	17.678	9	0	16.815	1.817	15.68	1.669	26	5.657	32.5	13.435	18.5	7.778	15	5.657	5.5	0.707	5.5	0.707	7	0	16	3.651	44.46	3.696	50.166	6.168	39.153	NA	27.355
BGV006899	1.3	NA	0.475	NA	1.131	NA	0.212	NA	2.875	0.619	29.5	2.121	3	1.414	4	1.414	44.5	3.536	173	18.385	6.5	0.707	14.885	0.29	13.62	2.8	27	19.799	22	1.414	10.5	3.536	8.5	0.707	5	0	5	0	7	0	18.5	3.416	38.408	4.917	35.373	2.954	38.219	0.536	16.502
BGV006901	0.933	0.057	0.48	0.002	1.053	NA	0.177	NA	2.25	0.447	34.5	7.778	2.5	0.707	2.5	0.707	60.5	2.121	173	4.243	6.5	0.707	17.08	0.735	16.72	0.99	22	NA	52	NA	36	36.77	39	15.556	5.5	0.707	5.5	0.707	7	0	10.5	2.517	53.078	4.512	48.449	6.893	36.38	1.128	19.496
BGV006904	1.545	0.262	0.471	0.072	0.97	0.084	0.154	0.006	2	0	32.5	4.95	2.5	0.707	2.5	0.707	44.5	2.121	167.5	10.607	7.5	0.707	17.7	0.382	18.59	2.645	32.5	2.121	37	7.071	10.5	0.707	15.5	6.364	5	0	5	0	7	0	14.5	2.517	50.18	2.179	51.316	2.442	38.929	2.286	21.312
BGV006906	1.678	0.256	0.862	0.069	1.04	0.223	0.161	0.029	2.125	0.342	27.5	13.435	2.5	0.707	2.5	0.707	50.5	7.778	172.5	3.536	6	0	20.775	1.025	19.69	0.75	NA	NA	34	NA	42.5	3.536	15.5	2.121	5.333	0	5.333	0	7	0	17	4.761	48.035	11.279	55.348	4.707	37.85	1.534	23.609
BGV006907	1.782	0.141	0.877	0.097	1.397	0.13	0.21	0.026	2	0	27.5	0.707	2	0	2	0	64	5.657	181	5.657	6	0	16.845	7.559	19.725	4.137	34.5	0.707	40	NA	11.5	0.707	13.5	2.121	5.667	0	5.667	0	7.5	1	14.5	5.745	51.809	11.643	51.04	8.172	41.543	1.619	20.873
BGV006910	1.282	0.123	0.636	0.101	0.935	0.222	0.191	0.008	2	0	23	1.414	3	0	2	0	51	7.071	171.5	16.263	7.5	0.707	13.19	1.584	12.735	2.892	35	26.87	26	2.828	15.5	6.364	11.5	0.707	5.5	0.707	5.5	0.707	7.5	1	15.5	1.915	45.016	2.241	31.188	2.474	39.485	0.767	22.276
BGV006927	1.157	0.202	0.496	0.205	1.043	0.552	0.165	0.039	3.75	0.683	34.5	9.192	2.5	0.707	2.5	0.707	60	5.657	151.5	23.335	5.5	2.121	17.92	5.77	14.19	5.883	38	14.142	24	NA	14.5	0.707	14	0	5.167	0.236	5.167	0.236	9	0	26.667	4.163	52.1	11.932	48.842	4.771	36.91	0.658	18.146
BGV006931	1.237	0.198	0.56	0.029	0.712	0.214	0.159	0.013	3.2	1.033	24.5	2.121	3	1.414	2	0	47	5.657	167.5	10.607	7	0	13.945	1.945	13.79	0.919	29.5	6.364	28	NA	16	2.828	14.5	4.95	5	0	5	0	7.5	1	16	3.266	47.017	1.719	42.512	2.071	38.267	1.054	19.578
BGV006934	1.441	0.078	0.614	0.052	1.109	0.025	0.216	0.009	4.75	1	26	4.243	2.5	0.707	3	0	55	5.657	189.5	6.364	7.5	0.707	18.465	1.025	15.825	1.096	45	NA	NA	NA	23.5	2.121	19.5	16.263	5	0	5	0	7.5	1	24	3.651	62.869	8.369	51.815	6.096	38.627	1.789	19.284
BGV007015	1.008	0.038	0.525	0.007	0.804	0.329	0.149	0.039	2.875	0.342	32.5	0.707	3.5	0.707	4	0	62.5	0.707	174	26.87	6.5	0.707	15.64	2.234	15.115	2.143	34	NA	22	11.314	16.5	0.707	11.5	4.95	5	0	5	0	7	0	26	3.266	51.663	4.538	41.822	1.831	36.665	1.248	16.01
BGV007017	1.076	NA	0.66	NA	0.934	NA	0.209	NA	3	0.555	28.5	0.707	3	1.414	2.5	0.707	56.5	6.364	187.5	3.536	7	0	16.745	4.306	16.61	2.56	27	2.828	38.5	16.263	6	7.071	15	4.243	5.333	0.471	5.167	0.236	7	0	26.5	3	54.464	4.064	45.912	5.44	39.654	1.303	18.117
BGV007023	1.167	NA	0.682	NA	0.876	NA	0.134	NA	2.75	0.683	46.5	4.95	2.5	0.707	2.5	0.707	79	15.556	171	5.657	4.5	0.707	17.915	1.86	17.945	0.827	46	4.243	65	49.497	12.5	2.121	11.5	4.95	5.5	0.707	5.5	0.707	7	0	10.5	1	50.075	6.041	49.241	7.874	37.32	0.212	20.846
BGV007109	0.933	0.339	0.402	0.125	0.436	0.145	0.12	0.038	2	0	25.5	0.707	2	0	3	0	60	19.799	180	7.071	7	0	13.7	1.655	12.895	1.549	15	0	22.5	2.121	9.5	2.121	9.5	0.707	5	0	5	0	7	0	15.333	2.309	38.526	3.158	38.424	3.294	37.765	NA	25.858
BGV007111	0.806	NA	0.438	NA	0.549	NA	0.142	NA	2	0	27	1.414	3	0	3	0	58	NA	159.5	4.95	6.5	0.707	15.105	0.417	15.53	2.121	31	12.728	31.5	12.021	12	0	12.5	0.707	5	0	5	0	7	0	16	2.828	36.375	0.999	36.05	2.528	40.309	1.303	26.234
BGV007149	NA	NA	NA	NA	NA	NA	NA	NA	2.25	0.447	29	1.414	3	0	3	0	53	NA	189.5	21.92	8.5	0.707	10.31	1.57	11.225	1.492	13.5	6.364	17.5	6.364	8	0	10	0	5	0	5	0	7	0	14	0	43.38	3.364	43.97	6.172	36.874	0.606	23.54
BGV007151	1.164	0.045	0.516	0.039	0.269	NA	0.137	NA	2	0	36	7.071	3	0	3	0	55.5	13.435	197.5	3.536	6.5	0.707	10.985	1.11	11.66	2.065	54.5	19.092	56.5	21.92	26.5	4.95	27.5	7.778	5	0	5	0	7	0	11.5	5	40.022	3.281	38.453	8.199	47.92	11.388	21.105
BGV007152	0.856	0.166	0.382	0.047	0.506	0.008	0.121	0.007	NA	NA	45.5	0.707	3	0	2.5	0.707	74	NA	180	14.142	5.5	0.707	11.255	0.7	12.415	0.375	17	1.414	21	1.414	10	0	10.5	0.707	5	0	5	0	7	0	10.5	3.416	39.925	3.476	39.422	4.543	38.114	1.282	24.984
BGV007155	1.256	0.657	0.465	0.226	0.777	0.455	0.165	0.129	2	0	38	0	2.5	0.707	3	0	67	NA	184.5	12.021	6	0	12.545	0.191	13.825	2.821	21.5	0.707	21.5	3.536	11	1.414	11	1.414	5	0	5	0	7	0	14	4.899	42.523	3.406	41.435	2.334	39.195	NA	26.332
BGV007158	0.717	NA	0.194	NA	0.521	NA	0.101	NA	2	0	38	0	2.5	0.707	2.5	0.707	48.5	17.678	178.5	30.406	6.5	2.121	9.375	0.035	9.135	0.021	12.5	0.707	11	1.414	8.5	0.707	8	1.414	5	0	5	0	7	0	8.5	3	33.471	2.065	33.288	3.668	44.291	9.184	25.98
BGV007161	1.384	0.039	0.54	0.19	0.745	0.19	0.171	0.023	2	0	27	2.828	3	0	2.5	0.707	55	NA	190.5	34.648	6.5	0.707	9.995	1.69	11.555	0.785	17.5	4.95	20.5	2.121	12	1.414	12	2.828	5	0	5	0	7	0	15	2	40.925	0.762	38.925	2.04	38.491	1.487	23.62
BGV007169	1.13	NA	0.46	NA	0.611	NA	0.114	NA	2.267	0.458	32	4.243	3	0	3	0	57	7.071	202.5	3.536	7	0	11.005	0.573	12.715	2.044	10.5	0.707	13.5	2.121	5.5	0.707	7.5	2.121	5.167	0.236	5.167	0.236	7	0	12.5	3	44.269	2.419	41.938	4.237	38.062	NA	21.348
BGV007181	0.983	0.335	0.405	0.129	0.713	0.493	0.123	0.038	2	0	27	2.828	3	0	3	0	45	2.828	187.5	6.364	7.5	0.707	13.345	0.997	13.45	0.849	13	1.414	17	4.243	10	1.414	11	1.414	5.167	0.236	5	0	7	0	14.5	5.26	42.359	4.825	40.877	8.177	38.364	0.461	24.468
BGV007194	1.671	NA	0.792	NA	1.174	NA	0.182	NA	2	0	52	14.142	2.5	0.707	2.5	0.707	80.5	14.849	188.5	16.263	6	0	11.33	2.036	12.72	1.103	19.5	3.536	38	7.071	7.5	0.707	11	1.414	5.167	0.236	5.167	0.236	7	0	9.5	1	38.123	1.379	38.903	2.156	38.864	0.027	22.904
BGV007198	2.425	NA	0.899	NA	1.428	NA	0.196	NA	2	0	39.5	3.536	3	0	3	0	89.5	14.849	191	8.485	4.5	0.707	13.44	0.184	12.225	0.997	51.5	6.364	41.5	3.536	17	0	15	4.243	5	0	5	0	7	0	13.5	3.416	41.993	4.936	54.264	4.651	39.974	2.583	27.501
BGV007339	1.164	NA	0.469	NA	0.428	NA	0.077	NA	2	0	34.5	0.707	3	0	3	0	61	16.971	172.5	10.607	5	1.414	11.405	0.12	12.415	0.587	29	NA	31	NA	19	0	20.5	0.707	5	0	5	0	7	0	10.5	1.915	39.172	1.266	40.413	2.288	37.987	1.269	22.999
BGV007366	0.991	NA	0.434	NA	0.368	NA	0.13	NA	2	0	35	2.828	3	0	3	0	62.5	0.707	170	14.142	5.5	0.707	10.835	0.488	10.515	1.902	32	19.799	51.5	3.536	16	14.142	27	7.071	5	0	5	0	7	0	12.5	3	39.75	2.837	38.773	4.357	37.828	0.601	23.555
BGV007854	1.531	NA	0.696	NA	0.953	NA	0.138	NA	8.5	0.577	31	0	3.5	0.707	4.5	0.707	76.5	20.506	170	21.213	3.5	2.121	15.935	2.312	15.71	5.699	32	15.556	68	NA	11.5	3.536	14.5	7.778	5.833	0.236	5.833	0.236	7	0	10	0	44.454	4.508	52.563	7.536	38.934	1.313	15.241
BGV007857	1.17	NA	0.419	NA	0.791	NA	0.124	NA	8.5	0.798	41	2.828	2.5	0.707	2.5	0.707	82	9.899	177.5	10.607	4	0	19.08	3.026	20.43	0.608	28	NA	30	NA	5	NA	11	8.485	6.333	0.471	6.333	0.471	8.5	1	21	3.464	55.422	8.077	59.38	0.892	38.996	3.226	16.282
BGV007860	NA	NA	NA	NA	NA	NA	NA	NA	6.875	1.204	41	4.243	2.5	0.707	2.5	0.707	90	2.828	170	28.284	3.5	0.707	17.82	3.026	14.385	0.856	NA	NA	24	NA	12	2.828	7	2.828	5.833	0.236	5.833	0.236	7.5	1	12.5	3.416	53.203	6.351	56.64	2.388	35.922	0.969	15.691
BGV007862	1.287	0.132	0.481	0.068	1.134	0.214	0.157	0.024	2	0	32.5	7.778	2	0	2	0	55.5	2.121	185	14.142	8.5	0.707	20.35	0.622	18.195	1.648	25.5	0.707	26.5	2.121	7	2.828	7	0	5.333	0.471	5.333	0.471	7	0	12.5	3.786	50.654	3.316	62.342	4.677	36.781	1.416	16.764
BGV007863	1.373	0.227	0.582	0.095	1.367	0.366	0.162	0.024	2.375	0.5	34	1.414	3	1.414	2.5	0.707	54.5	6.364	185.5	6.364	7	1.414	18.47	0.933	20.025	0.672	32	5.657	19	0	11	2.828	7	1.414	5.833	0.236	5.833	0.236	7	0	16	3.651	54.465	6.304	54.794	6.849	37.953	0.93	16.726
BGV007864	NA	NA	NA	NA	NA	NA	NA	NA	5.714	1.899	42.5	0.707	2.5	0.707	3	0	77.5	6.364	195	21.213	5	1.414	16.43	0.481	17.825	0.884	35	NA	30	NA	7	2.828	5.5	0.707	6	0	6	0	7	0	15	4.761	54.001	7.216	59.426	5.2	38.666	0.9	16.034
BGV007865	1.723	0.008	0.891	0.029	1.697	0.071	0.269	0.092	9.1	1.729	38.5	2.121	2	0	2	0	69.5	12.021	186.5	47.376	6	0	22.465	1.831	22.43	NA	56	NA	50	NA	12	0	11	2.828	6.167	0.236	6.167	0.236	8.5	1	18	0	60.221	3.794	65.154	6.851	39.794	2.491	18.803
BGV007867	1.683	0.198	0.733	0.147	1.471	0.616	0.19	0.055	5.375	1.258	35.5	3.536	2	0	2.5	0.707	72.5	10.607	193	9.899	6	0	16.17	0.467	16.14	1.612	50.5	26.163	15	NA	13	7.071	8.5	0.707	5.833	0.236	5.833	0.236	8	1.155	18.5	4.435	58.593	5.004	56.032	6.466	37.434	0.843	15.005
BGV007870	1.662	0.11	0.701	0.159	1.092	0.244	0.196	0.035	4.875	2.446	32.5	2.121	3.5	0.707	2.5	0.707	65	9.899	185	21.213	4.5	0.707	16.475	2.454	15.89	0.552	44	14.142	32	NA	10.5	2.121	8	0	5	0	5	0	7	0	20	1.633	61.525	4.159	57.443	3.102	37.445	1.732	17.651
BGV007871	1.155	0.004	0.406	0.029	0.86	0.082	0.156	0.026	5.667	0.516	40	4.243	2.5	0.707	2.5	0.707	68	7.071	181	26.87	5.5	0.707	21.245	2.638	22.525	4.207	41.5	0.707	58	NA	12	4.243	14.5	6.364	5.5	0.707	5.667	0.943	7	0	15	1.155	55.023	2.425	57.023	2.084	39.006	0.914	19.975
BGV007872	1.307	NA	0.615	NA	1.394	NA	0.185	NA	5.625	1.544	36.5	4.95	2	0	2.5	0.707	73.5	2.121	210	7.071	5.5	0.707	16.305	1.421	16.93	1.881	22	NA	20	NA	6	0	10	5.657	6.167	0.236	6.167	0.236	7.5	1	16.75	1.5	57.486	1.74	57.482	2.417	38.685	0.636	16.959
BGV007875	1.278	0.54	0.574	0.26	1.306	0.85	0.178	0.006	7.333	1.366	49	7.071	3	0	3	0	82.5	10.607	197.5	17.678	4.5	0.707	21.75	0.198	17.585	3.854	44.5	24.749	NA	NA	8	5.657	4	1.414	5.333	0	5.333	0	9	0	19	1.155	61.438	4.021	60.574	5.04	44.39	0.067	17.32
BGV007876	0.961	0.018	0.43	0.049	0.867	0.317	0.164	0.004	11	0	38.5	13.435	2.5	0.707	2.5	0.707	89	NA	192.5	10.607	4	0	18.055	2.652	18.45	2.531	47.5	7.778	63	NA	8.5	4.95	11	1.414	5.333	0.471	5.333	0.471	7.5	1	17.5	4.435	49.77	5.448	47.922	6.619	39.305	0.965	19.134
BGV007878	1.247	0.117	0.546	0.08	0.942	0.14	0.169	0.056	9.75	2.113	33	7.071	2	1.414	2.5	0.707	68	5.657	182	18.385	6	0	19.975	3.543	17.785	1.492	41	NA	NA	NA	20	11.314	15.5	13.435	7.5	0.707	7.5	0.707	7	0	9.75	1.708	57	4.6	55.296	5.465	37.471	0.235	19.676
BGV007894	1.399	NA	0.554	NA	1.475	NA	0.139	NA	2.6	0.516	47	4.243	3	0	2.5	0.707	98	5.657	200	14.142	4.5	0.707	18.44	2.447	16.94	0.127	42	12.728	19.5	4.95	10.5	0.707	5	0	5	0	4.5	0.707	7	0	25.333	1.155	65.107	1.983	63.056	5.383	43.89	7.958	15.143
BGV007895	1.519	0.111	0.636	0.051	1.557	0.084	0.186	0.019	9.857	3.11	37.5	0.707	3	0	3	0	66	4.243	172.5	3.536	5	0	19.39	4.907	17.89	3.974	49	NA	NA	NA	14.5	2.121	13.5	9.192	7.667	0	7.5	0.236	7	0	16	2.828	52.16	5.546	49.626	3.539	44.144	0.829	17.685
BGV007899	1.173	NA	0.555	NA	0.93	NA	0.16	NA	11.375	1.923	42	1.414	3	0	3.5	0.707	112	9.899	200	7.071	3	0	19.425	0.106	19.57	1.329	61	NA	NA	NA	13	7.071	10.5	0.707	7	0.943	6.667	1.414	8.5	1	19	2	59.83	7.209	60.776	5.989	43.373	11.593	24.866
BGV007900	1.003	0.474	0.37	0.169	0.959	0.043	0.156	0.043	8.25	1.238	30.5	2.121	1.5	0.707	2.5	0.707	68	5.657	202.5	3.536	6	0	18.82	4.327	18.825	1.534	65.5	14.849	69	NA	15	9.899	19	0	6.167	0.236	6.167	0.236	7	0	16.5	1	49.163	4.807	44.186	5.921	35.528	2.772	16.295
BGV007901	1.086	0.223	0.526	0.008	0.592	0.202	0.139	0.052	2	0	28	8.485	4	1.414	5	0	61	1.414	188	7.071	6	0	17.655	2.015	17.92	3.281	17	2.828	15	0	8	0	8.5	0.707	5	0	5	0	8.333	1.155	20	2	50.042	7.145	51.616	9.814	45.288	9.797	23.029
BGV007902	1.056	NA	0.497	NA	0.358	NA	0.082	NA	2	0	48.5	3.536	2.5	0.707	2.5	0.707	71.5	4.95	176	5.657	5.5	0.707	17.355	0.559	17.19	0.325	29.5	9.192	28.5	4.95	8	1.414	8.5	0.707	5	0	5	0	8	1.155	24.5	4.123	52.569	4.347	59.795	4.256	39.78	1.775	23.444
BGV007908	0.933	NA	0.56	NA	0.366	NA	0.11	NA	2	0	33.5	0.707	2	0	3	0	75.5	19.092	201	12.728	6	1.414	15.46	2.701	17.145	1.266	22	4.243	23.5	3.536	9.5	0.707	9.5	0.707	5	0	5	0	7	0	17.75	1.258	49.251	2.161	52.417	1.583	62.905	7.983	-8.136
BGV007909	0.599	NA	0.384	NA	0.313	NA	0.108	NA	2	0	31.5	2.121	2.5	0.707	3	0	67.5	6.364	188	24.042	5.5	0.707	18.995	0.714	15.205	1.407	25	NA	21	2.828	7	1.414	8	0	5	0	5	0	7	0	34	2.828	51.495	2.703	51.365	7.669	38.519	0.412	20.343
BGV007910	1.025	0.315	0.438	0.236	0.584	0.041	0.119	0.028	2.2	0.422	31	8.485	2.5	0.707	3	0	77.5	19.092	172.5	3.536	5	0	15.33	3.069	15.835	2.128	48.5	19.092	20	NA	17	7.071	12.5	6.364	5	0	5	0	7	0	18	0	53.58	4.304	50.707	4.255	38.08	1.276	21.845
BGV007911	1.181	0.414	0.501	0.053	0.695	0.172	0.133	0.039	2.154	0.376	40	16.971	2.5	0.707	3	0	67	NA	195	14.142	6	0	17	1.245	15.415	0.997	16	2.828	17.5	4.95	8	0	7	1.414	5	0	5	0	7	0	20	4	48.732	1.747	46.107	1.793	38.035	0.795	20.126
BGV007918	0.777	0.183	0.412	0.021	0.385	0.186	0.125	0.025	2	0	32	0	2.5	0.707	2.5	0.707	67.5	9.192	192.5	3.536	6.5	0.707	16.195	1.138	17.66	1.032	27	8.485	25.5	0.707	7	1.414	7.5	0.707	5	0	5	0	7	0	15	3.83	52.316	3.638	50.531	2.717	38.039	1.469	16.999
BGV007920	1.085	0.358	0.46	0.092	0.673	0.247	0.141	0.046	2	0	31	5.657	3	1.414	2.5	0.707	64.5	6.364	177	18.385	5.5	0.707	17.22	3.748	15.325	5.904	25	16.971	35	8.485	9.5	2.121	13	0	5.333	0.471	5.333	0.471	7	0	13	1.155	52.855	4.283	60.601	9.063	35.176	0.645	15.279
BGV007921	1.002	0.068	0.527	0.112	0.414	0.157	0.091	0.017	2	0	34.5	2.121	2.5	0.707	2.5	0.707	55.5	6.364	187.5	3.536	6	0	15.69	0.113	14.49	1.457	26	NA	25	NA	9	1.414	10	2.828	5	0	5	0	7.5	1	24	2.309	48.217	1.716	45.566	5.057	48.985	11.3	12.59
BGV007927	1.127	0.153	0.472	0.182	0.725	0.153	0.115	0.017	2	0	35.5	0.707	2.5	0.707	3	0	56.5	6.364	200	14.142	6.5	0.707	19.105	1.167	18.905	0.615	31.5	2.121	26.5	4.95	16	NA	9	0	5.167	0.236	5.167	0.236	7	0	17.5	1	49.34	4.054	55.284	3.105	49.525	12.937	29.336
BGV007931	1.071	0.026	0.548	0.031	0.475	0.093	0.107	0.015	2.25	0.447	32	0	2.5	0.707	2.5	0.707	46.5	9.192	172.5	24.749	7	1.414	14.395	1.633	12.97	0.665	22	NA	22	NA	8.5	0.707	8.5	0.707	5	0	5	0	7	0	12.25	2.062	49.961	8.224	49.223	8.758	39.678	1.114	24.404
BGV007933	1.276	0.184	0.505	0.095	0.62	0.062	0.153	0.036	2	0	29	4.243	3	0	3	0	69.5	4.95	192.5	10.607	7	1.414	15.25	0.325	14.58	0.085	17	2.828	16.5	4.95	8	0	7.5	0.707	5	0	5	0	7	0	10.25	3.862	42.014	1.569	42.836	4.881	51.141	5.026	0.07
BGV007934	1.378	0.042	0.485	0.031	0.658	0.059	0.163	0.015	2	0	32.5	10.607	2	0	2.5	0.707	41.5	10.607	177.5	10.607	7.5	0.707	15.55	2.574	17.275	3.854	26.5	7.778	23	4.243	10.5	0.707	9.5	2.121	5	0	5	0	6	1.155	9.75	0.5	37.125	0.774	36.971	4.158	53.861	3.852	-1.935
BGV007935	NA	NA	NA	NA	NA	NA	NA	NA	NA	NA	NA	NA	NA	NA	NA	NA	NA	NA	NA	NA	NA	NA	NA	NA	NA	NA	NA	NA	NA	NA	NA	NA	NA	NA	NA	NA	NA	NA	7	0	11.5	2.121	29.689	0.922	29.433	0.561	NA	NA	NA
BGV007936	1.331	0.02	0.631	0.006	0.922	0.059	0.151	0.03	6.25	1.389	46.5	7.778	3	0	2.5	0.707	76.5	9.192	182.5	3.536	3.5	0.707	16.085	0.247	17.135	0.799	11	NA	NA	NA	6.5	0.707	9.5	3.536	5.333	0.471	5.333	0.471	8	1.155	12.5	3	49.547	3.503	53.209	4.405	39.472	NA	16.707
BGV007981	1.186	NA	0.31	NA	0.43	NA	0.13	NA	6.125	1.31	31.5	0.707	4	0	4	0	52	2.828	187.5	3.536	6.5	0.707	15.52	0.17	14.14	0.368	47	2.828	46	NA	13	2.828	14	8.485	5.333	0.471	5.333	0.471	7	0	8	2.16	48.68	4.47	50.45	4.475	39.899	1.639	20.812
BGV007989	1.144	0.645	0.579	0.313	0.794	0.447	0.143	0.053	2.375	0.5	63.5	9.192	2.5	0.707	2	0	72	1.414	180	21.213	7.5	0.707	18.415	4.943	18.475	6.498	40.5	19.092	NA	NA	10.5	3.536	14.5	9.192	5	0	5	0	7	0	11.25	0.957	53.309	1.401	49.737	2.544	39.366	2.455	14.114
BGV007990	1.5	NA	0.654	NA	1.197	NA	0.133	NA	3.833	0.937	44	1.414	2.5	0.707	3	0	85	8.485	200	0	4.5	0.707	20.06	5.162	20.205	4.886	50	NA	36	12.728	8	5.657	9	4.243	5.667	0.471	5.667	0.471	8	1.155	28	4.243	59.771	11.791	52.511	7.374	40.055	1.439	22.65
BGV007992	1.63	NA	0.657	NA	0.709	NA	0.156	NA	2	0	56.5	10.607	2	0	2.5	0.707	84	14.142	202.5	10.607	6	1.414	15.66	1.98	16.015	0.389	35.5	3.536	44	NA	11	0	10.5	0.707	5	0	5	0	8	1.155	15.25	4.113	45.031	2.192	46.71	3.884	41.506	0.575	24.133
BGV008036	1.007	0.024	0.421	0.026	0.559	0.031	0.132	0.018	3.25	1.125	35	0	2.5	0.707	2.5	0.707	56.5	7.778	166	22.627	6	1.414	17.29	2.645	17.855	6.428	13.5	6.364	18.5	4.95	6	2.828	8.5	0.707	5	0	5	0	7.5	1	15.5	3.786	47.485	9.193	48.582	12.928	37.716	1.968	17.947
BGV008037	1.238	0.083	0.538	0.05	0.779	0.051	0.132	0.006	2	0	34.5	12.021	3	0	3	0	64	7.071	187.5	24.749	6.5	2.121	18.66	1.471	21.445	2.652	25	1.414	20.5	0.707	9	2.828	9	0	5	0	5	0	8	1.155	13.75	3.096	54.256	15.019	67.546	1.884	38.43	0.972	16.818
BGV008041	1.449	NA	0.437	NA	1.09	NA	0.153	NA	2	0	23.5	3.536	3	0	2.5	0.707	72	7.071	168.5	9.192	5	1.414	23.39	1.061	20.07	0.778	24.5	2.121	30	NA	9.5	2.121	12.5	2.121	5.167	0.236	5.167	0.236	8	1.155	12.5	1	51.501	6.059	60.761	5.641	38.88	0.141	20.29
BGV008042	1.281	0.193	0.452	0.153	0.979	0.494	0.171	0.038	NA	NA	24.5	2.121	2.5	0.707	2.5	0.707	71.5	10.607	185.5	6.364	7	0	15.705	3.132	15.52	0.566	29	NA	33	0	10	2.828	9.5	0.707	5	0	5	0	7	0	9.5	3.416	51.992	4.874	46.371	3.584	47.01	NA	21.093
BGV008051	1.106	0.138	0.464	0.006	0.552	0.016	0.139	0.032	2.222	0.441	26	5.657	2.5	0.707	3	0	48.5	7.778	183.5	9.192	6.5	0.707	16.675	3.104	16.79	2.546	26	4.243	25.5	2.121	10	0	8.5	0.707	5	0	5	0	7	0	16.5	1.915	48.172	7.315	47.83	5.843	40.039	0.769	16.505
BGV008058	1.311	0.063	0.503	0.023	0.79	0.034	0.163	0.019	2.2	0.422	30.5	2.121	3	0	3	0	75.5	4.95	190	14.142	6.5	0.707	16.44	2.178	14.685	1.011	17	4.243	21	1.414	10	4.243	6.5	0.707	5.167	0.236	5.167	0.236	7	0	10	1.633	44.993	6.602	43.734	2.962	39.736	1.137	17.939
BGV008061	1.065	0.12	0.427	0.087	0.822	0.02	0.162	0.003	5.429	1.828	33	2.828	2.5	0.707	2.5	0.707	69.5	2.121	156	36.77	6.5	3.536	17.005	6.809	16.14	6.279	25.5	13.435	20	NA	9.5	3.536	8	1.414	5	0	5.333	0.471	7	0	17	2.582	41.602	2.105	41.62	3.433	44.868	12.944	24.267
BGV008065	1.317	0.407	0.474	0.14	0.987	0.327	0.183	0.042	2.333	0.516	34	9.899	3.5	0.707	2.5	0.707	51.5	10.607	180	7.071	5	1.414	19.755	3.147	18.61	3.493	14.5	10.607	25	NA	9.5	10.607	11	0	5.667	0.471	5.667	0.471	7	0	17.25	3.594	52.974	3.602	43.876	5.381	37.724	1.508	18.553
BGV008067	1.033	0.45	0.488	0.271	0.757	0.535	0.143	0.04	2	0	28.5	0.707	2.5	0.707	2	0	48	4.243	175.5	0.707	6	1.414	16.855	6.23	19.875	1.464	24	8.485	22.5	3.536	6.5	0.707	7	0	5	0	5	0	7	0	12	4.619	50.242	4.693	43.975	8.66	47.954	11.496	21.029
BGV008070	0.914	0.197	0.444	0.034	0.565	0.203	0.117	0.034	2	0	35	2.828	2.5	0.707	3	0	60	8.485	200	0	7	0	18.275	2.991	16.36	0.651	23	2.828	19.5	4.95	12	0	11	1.414	5	0	5.5	0.707	7.5	1	16.5	1.915	41.748	16.549	46.639	6.493	51.815	1.651	-5.021
BGV008077	1.221	0.333	0.427	0.092	0.652	0.282	0.15	0.056	5.375	1.784	45.5	0.707	2.5	0.707	3.5	0.707	44.5	0.707	202.5	3.536	7.5	0.707	17.46	0.651	17.435	0.686	21	11.314	35.5	7.778	10	2.828	13	1.414	5.5	0.707	5.5	0.707	7.5	1	12	2.828	50.36	5.027	52.359	2.792	40.032	1.442	21.5
BGV008095	1.112	0.311	0.336	0.017	0.804	0.455	0.12	0.014	3.2	0.447	34.5	0.707	2.5	0.707	2	0	69.5	3.536	197.5	3.536	5	0	15.905	2.821	15.905	1.478	35	22.627	18	NA	7	0	9.5	3.536	6	0.943	6.167	1.179	7	0	14	2.828	49.087	7.406	43.852	3.161	39.278	NA	21.177
BGV008096	1.101	NA	0.444	NA	0.773	NA	0.11	NA	2.125	0.342	47	15.556	3.5	0.707	3	0	73	8.485	185.5	12.021	5	0	16.7	2.899	16.58	2.63	19	2.828	16	5.657	7.5	2.121	5.5	2.121	5	0	5	0	7.5	1	21	3.83	56.365	3.914	45.039	7.535	37.766	1.292	13.569
BGV008098	1.011	NA	0.437	NA	0.613	NA	0.099	NA	3.625	0.719	24	0	2.5	0.707	2.5	0.707	49	8.485	177.5	10.607	7	0	17.175	1.534	17.875	2.143	19.5	0.707	21.5	3.536	8	0	7	1.414	5	0	5	0	9	0	11.75	3.862	49.721	5.008	41.864	6.593	37.884	1.533	14.203
BGV008100	1.274	0.027	0.568	0.003	1.103	0.175	0.162	0.001	3.286	1.204	37	4.243	3	0	2.5	0.707	63	5.657	205	21.213	6	1.414	20.755	2.298	22.82	0.764	55	2.828	NA	NA	11.5	3.536	18	2.828	5.167	0.236	5.167	0.236	7	0	21	3.464	55.79	6.81	49.549	3.884	39.425	0.057	15.194
BGV008106	0.95	0.087	0.402	0.041	0.92	0.041	0.122	0.022	2.625	0.5	36	1.414	2	0	2.5	0.707	55.5	0.707	187.5	10.607	8	0	18.51	3.762	20.07	0.778	10.5	0.707	22	7.071	4	1.414	7.5	3.536	5	0	5	0	7	0	18.75	0.957	45.773	2.715	40.914	4.84	39.444	1.794	18.349
BGV008108	1.083	0.198	0.474	0.042	1.043	0.249	0.149	0.049	2.375	0.5	35.5	10.607	3.5	0.707	3	0	32.5	36.062	190	14.142	5.5	0.707	17.06	0.566	16.815	3.246	20.5	0.707	19	NA	8	0	13	5.657	5.333	0.471	5.333	0.471	7.667	1.155	16.667	1.155	53.508	3.322	47.896	2.011	39.142	1.874	16.113
BGV008110	1.229	0.268	0.549	0.056	0.963	0.058	0.151	0.017	2	0	37.5	0.707	2	0	3	0	61	8.485	175	14.142	6	0	16.235	1.039	15.21	5.812	22	NA	NA	NA	13.5	6.364	13	4.243	5	0	5	0	7.5	1	16.5	1.915	52.249	2.146	48.157	2.288	42.235	0.035	19.532
BGV008189	1.479	0.221	0.693	0.143	1.332	0.009	0.228	0.054	3	0	47.5	12.021	2.5	0.707	2.5	0.707	67	2.828	194	1.414	6	1.414	18.155	1.916	17.48	3.762	NA	NA	36	NA	26.5	26.163	19	9.899	5	0	5	0	7	0	16	2.828	41.21	2.943	46.916	3.765	39.484	2.017	15.496
BGV008218	1.31	0.369	0.654	0.114	0.877	0.252	0.17	0.029	2.25	0.447	40.5	4.95	2.5	0.707	2.5	0.707	63.5	6.364	189	8.485	7	0	17.685	0.488	17.395	2.623	30.5	9.192	27	5.657	11	1.414	12.5	6.364	5	0	5	0	7.5	1	14.5	3.416	48.692	3.03	48.162	4.343	48.995	10.79	13.207
BGV008219	1.1	NA	0.381	NA	0.793	NA	0.108	NA	2	0	32.5	10.607	2.5	0.707	2.5	0.707	46	4.243	182.5	10.607	6.5	0.707	17.335	2.539	17.955	3.514	42	25.456	26	NA	13.5	7.778	13	7.071	5	0	5	0	7.5	1	12.5	4.123	49.566	4.003	42.839	4.596	40.306	2.289	20.384
BGV008221	1.024	0.001	0.479	0.02	0.644	0.057	0.123	0.009	2	0	31.5	9.192	1.5	0.707	2.5	0.707	60.5	0.707	175.5	6.364	6	0	15.035	2.27	16.49	0.636	22	4.243	27.5	7.778	9	1.414	14.5	9.192	5.333	0.471	5.333	0.471	7	0	18.5	4.435	46.003	8.073	44.138	9.962	38.409	0.776	14.051
BGV008223	0.998	0.061	0.529	0.02	0.467	0.012	0.095	0	2.071	0.267	33	8.485	2	1.414	2	1.414	53.5	0.707	185	35.355	8.5	2.121	20.29	0.891	18.805	2.694	18.5	0.707	16	NA	8.5	2.121	9.5	2.121	5	0	5	0	7	0	14.5	1	50.69	2.833	51.426	3.864	48.359	12.769	16.688
BGV008224	1.031	0.108	0.472	0.117	0.913	0.393	0.151	0.073	2.875	0.619	49	2.828	1.5	0.707	1.5	0.707	71	NA	174.5	13.435	5.5	0.707	16.475	2.369	16.94	2.956	36	NA	31	7.071	9.5	3.536	8	0	5.167	0.236	5.167	0.236	8.5	1	14	2.309	53.84	4.81	51.208	3.38	36.379	2.473	17.418
BGV008225	0.913	0.009	0.288	0.05	0.758	0.193	0.104	0.009	2	0	28.5	12.021	3	1.414	3	0	55	NA	178	2.828	6	NA	15.6	2.036	13.87	NA	27	NA	25	NA	9.5	0.707	9	0	5	0	5	0	7	0	19	2.582	53.315	4.182	39.795	2.038	40.565	0.095	20.216
BGV008345	1.01	NA	0.455	NA	0.481	NA	0.148	NA	2	0	40	0	2.5	0.707	3	0	61	1.414	189	5.657	6	0	19.2	1.131	17.03	1.655	35	NA	33	NA	10.5	2.121	9.5	0.707	5	0	5	0	7	0	10.333	2.517	54.351	7.331	50.652	2.547	40.601	0.097	17.006
BGV008347	1.055	NA	0.408	NA	0.719	NA	0.172	NA	2	0	34.5	3.536	2.5	0.707	2	0	48	7.071	174.5	7.778	7.5	2.121	13.895	1.86	14.165	2.524	24.5	7.778	24	5.657	10	1.414	8.5	0.707	5	0	5	0	7	0	13.5	3.416	43.515	12.018	38.712	6.655	43.619	2.933	18.026
BGV008348	1.562	0.192	0.781	0.171	1.339	0.215	0.229	0.091	2.125	0.342	34	1.414	2.5	0.707	3	0	69.5	23.335	182.5	13.435	7	1.414	21.74	1.301	17.615	0.728	27	NA	18	NA	10.5	0.707	14	5.657	5	0	5	0	7.667	1.155	14.667	4.163	44.887	4.346	50.89	6.207	41.892	1.817	23.225
BGV008354	NA	NA	NA	NA	NA	NA	NA	NA	3	0	40	12.728	3.5	0.707	3.5	0.707	60	4.243	185	7.071	4.5	0.707	17.705	0.375	17.92	1.174	39.5	3.536	61.5	4.95	6	1.414	14	2.828	5	0	5	0	7	0	10	1.633	50.407	5.286	47.773	4.625	38.69	1.092	17.737
BGV012613	NA	NA	NA	NA	NA	NA	NA	NA	2.25	0.447	28.5	6.364	0	NA	0	NA	58	NA	72.5	24.749	6	NA	5.255	0.7	5.605	2.963	50	NA	77	NA	18	5.657	25	9.899	5.167	0.236	5.167	0.236	7.5	1	13	4.761	45.65	4.063	43.344	7.65	39.954	0.624	15.806
BGV012614	0.928	0.173	0.329	0.038	0.594	0.034	0.126	0.024	2.5	0.516	26	0	2.5	0.707	3	0	53	14.142	182.5	10.607	8	0	17.79	4.016	18.09	3.677	17	1.414	17.5	0.707	8	0	8.5	0.707	5	0	5.167	0.236	7	0	22	1.633	46.552	6.482	47.568	4.939	45.578	11.144	17.949
BGV012615	1.073	NA	0.535	NA	0.376	NA	0.082	NA	2	0	31.5	2.121	2.5	0.707	2.5	0.707	47.5	12.021	180	7.071	6	0	11.72	0.226	12.655	0.304	26.5	12.021	29	9.899	13	4.243	13	4.243	5	0	5	0	7	0	9.25	0.957	44.837	2.539	47.79	3.457	38.024	2.392	22.622
BGV012625	1.677	0.251	0.53	0.178	0.968	0.268	0.189	0.046	5.5	2.191	32	2.828	2.5	0.707	2.5	0.707	59	5.657	182.5	10.607	5.5	0.707	18.04	0.721	18.33	2.8	42	NA	NA	NA	11	2.828	13.5	4.95	6	0.471	6	0.471	7	0	9.5	1.915	61.267	2.806	61.282	6.666	41.139	1.526	20.112
BGV012626	1.312	0.364	0.576	0.076	0.747	0.002	0.141	0.049	2	0	38	2.828	2.5	0.707	2.5	0.707	68.5	4.95	180.5	13.435	5.5	0.707	17.585	2.666	19.035	2.454	83	11.314	53	NA	32.5	10.607	46.5	0.707	5	0	5	0	7.5	1	14.5	3.786	50.6	6.151	50.156	4.879	39.936	0.08	22.064
BGV012627	1.202	0.048	0.512	0.055	0.864	0.18	0.152	0.037	2.714	0.469	32.5	2.121	2.5	0.707	2	0	70.5	0.707	172.5	3.536	5.5	0.707	18.81	0.764	19.79	0.057	49	NA	29	NA	12	5.657	13	0	5.333	0.471	5.333	0.471	7.5	1	28.667	5.033	62.127	2.769	58.276	4.268	40.185	2.708	18.569
BGV012639	1.122	NA	0.514	NA	0.872	NA	0.147	NA	2	0	30	2.828	2.5	0.707	3	0	61	4.243	173	4.243	6.5	0.707	18.255	0.403	18.955	0.064	17.5	3.536	15	1.414	8.5	0.707	9	2.828	5.167	0.236	5	0	8.5	1	15.5	1	49.125	4.669	42.529	4.563	43.557	11.126	21.15
BGV012640	1.042	NA	0.422	NA	0.808	NA	0.119	NA	2.846	0.376	28	8.485	3	0	3	0	53.5	0.707	172.5	24.749	6.5	0.707	18.1	6.576	18.945	8.832	27	19.799	18.5	6.364	8.5	3.536	7	0	5.333	0.471	5.333	0.471	9	0	31	3.83	50.754	3.184	42.883	7.004	40.069	0.437	14.062
BGV013134	1.047	0.312	0.444	0.171	0.672	0.004	0.13	0.036	2	0	28	2.828	2	0	2.5	0.707	65.5	14.849	172.5	3.536	5.5	0.707	14.435	0.87	16.63	1.146	15	NA	24	NA	7.5	0.707	8	1.414	5	0	5	0	7	0	25	4.761	54.961	1.559	50.803	5.227	39.125	0.506	19.642
BGV013161	1.39	NA	0.486	NA	1.425	NA	0.186	NA	2.286	0.469	33.5	4.95	3	0	2.5	0.707	61	7.071	190	14.142	6	0	18.78	2.008	19.125	1.153	22	NA	32	NA	8	1.414	7.5	0.707	5	0	5	0	8.5	1	25	3.83	60.656	4.648	44.031	3.098	40.861	1.239	11.296
BGV013175	1.233	0.064	0.547	0.061	0.834	0.216	0.134	0.03	2	0	30.5	6.364	2.5	0.707	3	0	72.5	9.192	181.5	12.021	5.5	0.707	17	3.253	17.885	0.29	24.5	4.95	20	2.828	12	0	12.5	0.707	5	0	5	0	8	1.155	19.75	4.646	50.496	2.052	45.015	4.157	44.09	1.191	15.559
BGV013945	1.324	0.504	0.531	0.333	0.777	0.255	0.174	0.122	4.125	0.619	29	0	2.5	0.707	3	0	57	1.414	190	14.142	6.5	0.707	19.505	2.298	19.745	2.114	43	22.627	NA	NA	18.5	14.849	21	12.728	6.167	0.236	6.167	0.236	7	0	12.25	2.63	40.299	0.609	48.524	4.591	40.309	0.698	21.238
BGV014508	1.4	NA	0.448	NA	1.057	NA	0.131	NA	3.286	0.469	42	1.414	3	0	3	0	68.5	4.95	177.5	24.749	6	0	19.285	1.294	17.87	0.325	31	4.243	25.5	9.192	7	0	6.5	0.707	6.5	0.236	6.5	0.236	8.5	1	18	1.633	60.282	4.333	60.541	4.077	42.855	10.812	16.42
BGV014514	1.054	0.21	0.382	0.021	1.055	0.038	0.124	0.01	3.625	0.5	38	16.971	3	1.414	3	0	66.5	4.95	177.5	24.749	6	1.414	12.645	2.496	14.65	4.978	18	2.828	22.5	13.435	4.5	0.707	6	1.414	5.5	0.707	5	0	9	0	13	2.944	59.323	9.092	52.919	4.398	37.934	1.306	14.582
BGV014515	1.21	NA	0.498	NA	0.794	NA	0.181	NA	3.75	0.463	36	2.828	3.5	0.707	2	1.414	57	1.414	177.5	24.749	7	0	19.895	4.999	19.62	1.358	20.5	0.707	34.5	6.364	5	1.414	8.5	4.95	5.167	0.236	5.167	0.236	8.5	1	17	2	59.828	4.154	55.562	8.66	40.113	3.423	15.32
BGV014516	1.018	0.141	0.388	0.057	0.695	0.263	0.116	0.01	2.833	0.389	32	1.414	3	0	3	0	55	NA	179.5	6.364	6	1.414	19.275	7.389	18.53	5.515	25	8.485	14.5	3.536	10.5	3.536	6.5	2.121	5.333	0.471	5.333	0.471	8.5	1	16	2.309	53.403	9.111	50.524	7.437	39.076	0.967	18.02
BGV014518	1.082	0.128	0.442	0.042	0.868	0.171	0.142	0.035	3.25	0.856	29	2.828	3	0	2.5	0.707	64	NA	177.5	3.536	8	NA	17.975	1.336	16.955	2.157	26	9.899	15	NA	8	2.828	6	1.414	5.167	0.236	5.167	0.236	8.333	1.155	13.333	3.055	43.651	7.532	42.15	11.467	36.075	1.167	15.695
BGV014519	1.073	0.173	0.379	0.012	0.819	0.188	0.149	0.016	3.667	1.67	34	5.657	2	0	2.5	0.707	59	NA	192.5	3.536	8.5	0.707	16.54	2.432	16.15	0.354	17.5	10.607	21	12.728	8	0	8.5	0.707	5	0	5	0	8	1.155	12.5	1	44.459	7.967	44.287	8.127	34.617	0.194	15.756
BGV014522	1.462	NA	0.548	NA	0.936	NA	0.117	NA	3	0	38.5	2.121	4	1.414	2.5	0.707	73.5	4.95	205	7.071	5	0	19.505	2.157	18.945	0.997	29	1.414	27	4.243	8.5	0.707	9	0	5.167	0.236	5.167	0.236	7	0	24.5	5.26	53.444	6.118	52.291	4.277	38.324	0.769	16.854
BGV015380	1.506	NA	0.461	NA	0.967	NA	0.215	NA	3	0	28	7.071	3	0	3	0	59	NA	190	14.142	7	0	13.8	0.919	13.14	0.198	15.5	0.707	20.5	4.95	11.5	2.121	16.5	0.707	5	0	5	0	7	0	9	2	40.169	3.891	40.697	4.287	38.79	0.247	25.329
BGV015382	NA	NA	NA	NA	NA	NA	NA	NA	2	0	46	8.485	3	0	2.5	0.707	91	19.799	222.5	45.962	6	1.414	15.8	1.414	15.31	1.004	32.5	10.607	19	NA	16	4.243	13.5	0.707	5	0	5	0	7	0	9.5	1	46.476	4.12	44.211	3.533	41.55	NA	27.407
BGV015726	1.393	0.003	0.516	0.019	1.347	0.201	0.147	0.026	3.375	0.719	24.5	9.192	3	0	2.5	0.707	66	2.828	169	12.728	6	0	13.365	7.121	17.29	1.768	27.5	20.506	38	NA	6	0	9.5	4.95	6.167	1.65	6.167	1.65	9	0	21.75	4.193	50.503	6.141	49.558	4.73	41.693	3.447	14.613
BGV015727	1.585	NA	0.714	NA	1.637	NA	0.212	NA	2.429	0.756	30	2.828	2.5	0.707	2.5	0.707	73	NA	166.5	16.263	6	0	17.72	0.325	18.285	0.205	19	9.899	13	2.828	8	1.414	6	0	5.333	0	5.333	0	7.667	1.155	13.333	4.041	56.655	1.171	53.98	5.341	38.835	2.797	18.862
BGV015730	0.989	0.047	0.455	0.043	0.798	0.006	0.123	0.011	4.4	2.459	40	4.243	2.5	0.707	2	1.414	76	9.899	197.5	17.678	7	0	17.9	2.079	17.535	0.87	18	NA	23	NA	10	2.828	7	1.414	5	0	5	0	9	0	34.667	1.155	61.479	6.46	53.871	5.086	36	0.668	19.7
BGV015734	1.251	NA	0.344	NA	1.347	NA	0.172	NA	10.5	1.049	31.5	2.121	3.5	0.707	3.5	0.707	80	4.243	190	7.071	4.5	0.707	17.62	2.56	16.65	1.485	55	NA	NA	NA	16	4.243	15	8.485	8	0	8	0	8	1.155	9.5	1.915	48.822	9.254	46.641	10.008	38.722	0.106	16.227
BGV016047	NA	NA	NA	NA	NA	NA	NA	NA	2.222	0.441	37.5	17.678	2	0	2	0	50	NA	184	8.485	7	0	12.015	1.11	14.91	2.418	20	NA	22	8.485	18	4.243	13.5	6.364	5.167	0.236	5.167	0.236	7	0	6	1.414	44.675	4.369	43.841	1.436	34.49	NA	32.818
LA1712	1.02	0.343	0.46	0.134	0.646	0.304	0.133	0.01	2	0	36	1.414	2.5	0.707	2	0	58.5	0.707	173	18.385	7.5	0.707	15.895	0.247	14.675	0.983	22	NA	23	NA	9.5	0.707	9.5	0.707	5	0	5	0	7	0	21	3.464	47.74	2.987	45.972	5.65	41.412	3.85	22.858
LA2309	1.172	0.044	0.511	0.095	0.789	0.018	0.158	0.007	4.75	1.389	34.5	9.192	2.5	0.707	2.5	0.707	62	5.657	192	11.314	6	0	20.3	2.121	19.87	0.919	27	NA	NA	NA	7.5	3.536	6	0	5.333	0.471	5.333	0.471	9	0	21.5	4.123	57.819	4.818	51.083	4.851	38.95	1.496	18.332
PI129026	1.414	NA	0.365	NA	1.108	NA	0.289	NA	16.4	3.239	48	9.899	3	0	4	0	77.5	20.506	186.5	16.263	4	0	18.585	2.369	16.99	0.269	NA	NA	80	NA	27.5	17.678	20.5	12.021	9.167	0.707	8.667	1.414	8	1.155	25.75	2.872	58.544	8.977	54.311	2.962	39.194	4.973	18.727
PI129033	1.513	0.345	0.302	0.156	1.266	0.458	0.18	0.011	12.25	0.886	31	1.414	3	1.414	2	0	46	12.728	181.5	4.95	6	1.414	13.34	0.707	13.71	2.022	25	NA	NA	NA	9	7.071	9	9.899	7	1.414	7	1.414	7.5	1	13	2	52.339	3.004	48.022	3.823	39.193	0.203	21.935
PI129088	1.505	0.262	0.841	0.124	1.734	0.62	0.216	0.09	5	1.477	36.5	2.121	2	0	2.5	0.707	65.5	17.678	115	14.142	6	1.414	13.615	0.431	16.74	1.358	33	NA	NA	NA	14	8.485	4.5	2.121	5.833	0.707	5.833	0.707	7	0	16.667	5.033	52.356	3.905	52.233	3.804	38.605	0.258	18.501
PI406890	1.099	0.111	0.658	0.036	1.025	0.026	0.213	0.042	2	0	36.5	2.121	3	0	3	0	62	11.314	195	21.213	6.5	0.707	16.615	1.747	18.8	0.792	34	NA	44	NA	16.5	4.95	12	1.414	5	NA	5	0	7.667	1.155	18.667	6.429	57.597	1.632	50.827	5.661	37.188	NA	20.265
PI487625	1.225	NA	0.634	NA	1.179	NA	0.212	NA	4	0.516	30	1.414	3.5	0.707	4	1.414	62	0	180	7.071	5	0	21.065	0.502	20.735	2.595	41	32.527	27	NA	7	2.828	9	1.414	5	0	5	0	9	0	12.5	1.732	56.084	3.228	53.078	3.501	42.242	0.092	19.53
[truncated: 5 more columns]

## Sheet: qualitative_2measures
Accession	inflorescence fishbone type	inflorescence forked type	inflorescence irregular type	inflorescence uniparous type	Leafy inflorescence	Petals Curvature	Petal colour	Stamen colour	Colour immature fruit	Exterior colour of mature fruit	Skin color ripe	Green shoulder	Width pedicel scar	Shape pistil scar	Ribbing calyx end	Vascular Content	Longitudinal stripes	Fruit fasciation	Growth habit	Leaf attitude	Antho Stem	Leaf Colour	Style exertion
BGV004584	0	0	1	1	2	5	5	3	5	5	1	0	3	1	0	5	0	0	2	7	0	5	1
BGV004584	0	1	1	1	2	5	5	3	5	5	1	0	3	1	0	7	0	0	2	7	0	5	1
BGV005895	0	0	0	1	2	3	3	3	5	5	1	5	3	1	0	5	0	0	2	5	2	5	1
BGV005895	0	NA	NA	0	2	5	3	5	5	5	1	5	3	1	0	7	0	0	2	9	2	7	1
BGV005912	0	1	0	1	2	5	5	5	7	5	1	5	3	1	5	3	0	3	2	9	0	5	1
BGV005912	0	NA	NA	1	2	5	5	5	5	5	1	3	3	3	5	0	1	3	2	5	1	7	1
BGV006148	0	1	0	1	0	7	5	5	7	5	1	3	3	1	0	5	0	0	2	7	2	5	1
BGV006148	0	1	1	1	0	7	5	3	7	5	1	3	3	1	0	5	0	0	2	5	2	5	1
BGV006175	0	0	0	1	0	3	5	3	7	NA	NA	5	3	1	3	0	0	0	2	7	0	5	1
BGV006208	NA	NA	NA	NA	NA	NA	NA	NA	NA	NA	NA	NA	NA	NA	NA	NA	NA	NA	2	9	0	5	3
BGV006208	0	0	0	1	NA	NA	NA	NA	NA	NA	NA	NA	NA	NA	NA	NA	NA	NA	2	9	1	5	3
BGV006225	0	0	1	1	2	3	3	3	5	5	1	0	3	1	0	7	0	0	2	5	2	5	3
BGV006225	0	0	0	1	2	5	5	3	5	5	1	0	3	1	0	3	0	0	2	5	2	5	3
BGV006229	0	1	0	1	0	7	5	3	3	5	1	0	3	1	7	3	0	0	2	5	2	5	1
BGV006229	0	0	0	1	0	7	5	3	3	5	1	0	3	1	3	3	0	0	2	7	2	5	1
BGV006230	0	0	0	1	2	5	5	5	7	6	1	3	3	1	0	7	0	0	2	7	2	5	3
BGV006230	0	0	0	1	2	7	5	5	5	6	1	0	3	1	0	5	0	0	2	9	1	5	3
BGV006231	0	1	0	1	0	7	5	3	7	5	1	3	3	1	3	7	0	3	2	7	0	5	3
BGV006231	0	0	0	1	2	5	5	3	7	5	1	3	3	1	5	7	0	3	2	9	0	5	3
BGV006232	0	0	0	1	2	5	5	3	5	5	1	0	3	1	0	7	0	0	2	7	2	5	2
BGV006232	0	1	0	1	2	3	5	3	5	5	1	0	3	1	0	3	0	0	2	5	1	5	2
BGV006234	0	1	0	1	2	3	5	5	7	5	1	3	3	1	0	3	0	0	2	7	1	5	3
BGV006234	0	1	0	1	2	5	5	5	7	5	1	3	3	1	0	3	1	0	2	7	1	5	3
BGV006235	0	0	0	1	2	7	5	3	5	5	1	0	3	1	3	5	0	0	2	7	1	5	2
BGV006235	0	0	0	1	2	7	5	3	5	5	1	0	3	1	7	5	0	3	2	5	1	5	2
BGV006327	NA	NA	NA	NA	NA	NA	NA	NA	NA	NA	NA	NA	NA	NA	NA	NA	NA	NA	2	9	2	5	4
BGV006327	1	0	0	0	0	7	5	7	7	6	1	0	3	1	0	0	0	0	2	9	2	5	4
BGV006336	0	0	0	1	2	7	5	5	9	NA	NA	0	3	1	0	3	0	0	2	9	0	3	4
BGV006336	0	0	0	1	2	7	5	5	NA	5	1	NA	3	1	0	NA	0	0	2	9	0	3	4
BGV006347	0	0	1	1	2	7	5	3	NA	NA	NA	NA	NA	NA	NA	NA	0	NA	2	9	1	5	4
BGV006347	1	1	0	0	2	7	5	3	7	5	1	5	3	1	0	3	1	0	2	9	2	5	4
BGV006353	1	0	0	0	0	7	5	7	NA	6	NA	NA	NA	NA	NA	NA	1	NA	2	9	0	5	4
BGV006353	1	0	0	0	0	7	5	7	7	6	NA	5	3	1	0	5	1	0	2	9	1	5	4
BGV006363	0	0	0	1	2	5	7	3	3	1	0	0	3	1	0	3	0	0	2	9	0	5	3
BGV006363	0	0	0	1	2	5	5	5	3	1	0	0	3	1	0	7	1	0	2	9	0	5	3
BGV006370	1	0	0	0	2	7	5	5	NA	NA	NA	NA	NA	NA	NA	NA	0	NA	2	7	2	5	4
BGV006370	1	0	0	0	2	7	5	5	7	6	1	5	3	1	0	3	1	0	2	5	2	5	4
BGV006454	1	0	0	0	2	7	5	5	NA	NA	NA	NA	NA	NA	NA	NA	1	NA	2	9	1	5	4
BGV006454	1	0	0	0	2	7	5	3	7	6	1	5	3	1	0	3	1	0	2	9	1	5	4
BGV006457	0	0	0	1	2	7	5	5	NA	NA	NA	NA	NA	NA	NA	NA	NA	NA	2	9	2	5	4
BGV006457	1	0	0	1	2	7	5	5	7	5	1	0	3	1	0	3	1	0	2	9	2	5	4
BGV006478	1	0	0	0	1	7	5	3	5	NA	NA	5	3	1	0	3	0	0	2	9	0	3	3
BGV006478	0	0	0	1	1	7	5	3	5	1	0	5	3	1	0	3	0	0	2	9	0	3	3
BGV006753	0	1	0	1	2	7	5	3	5	5	1	5	3	1	0	5	0	0	2	7	2	7	3
BGV006753	0	1	0	1	2	5	5	3	5	5	1	3	NA	1	0	5	0	0	2	7	2	7	3
BGV006767	0	0	0	1	2	3	5	5	NA	NA	NA	NA	NA	NA	NA	NA	NA	NA	2	5	2	5	2
BGV006767	0	0	0	1	0	5	5	3	7	5	1	0	3	1	0	3	0	0	2	9	2	5	2
BGV006768	0	0	0	1	2	7	5	3	5	5	1	5	3	1	0	5	0	0	2	7	1	5	2
BGV006768	0	1	0	1	2	5	5	3	5	5	1	5	3	1	0	3	0	0	2	7	1	5	2
BGV006775	0	0	0	1	0	7	5	5	NA	NA	NA	NA	NA	NA	NA	NA	NA	NA	2	9	2	5	3
BGV006775	0	0	0	1	0	NA	NA	NA	NA	5	1	NA	3	1	0	NA	0	0	2	9	2	5	3
BGV006777	0	0	0	1	2	5	5	3	5	5	1	5	3	1	0	0	0	3	2	7	2	5	2
BGV006777	0	0	0	1	2	7	5	5	5	5	1	5	3	1	0	5	0	3	2	7	2	5	2
BGV006779	0	0	0	1	2	7	5	3	5	5	1	0	3	1	0	3	0	0	2	9	1	5	2
BGV006779	0	0	0	1	2	7	3	3	5	5	1	3	3	1	0	3	0	0	2	7	1	5	2
BGV006792	0	0	0	1	2	7	5	3	5	5	1	5	3	1	0	5	0	0	2	7	1	5	1
BGV006792	0	NA	NA	1	2	7	5	3	5	5	1	0	3	1	0	5	0	0	2	7	1	5	1
BGV006806	0	0	0	1	0	7	5	3	7	4	0	5	3	1	0	7	0	0	2	7	2	5	1
BGV006806	0	0	0	1	0	5	5	3	7	4	0	5	3	1	0	7	0	0	2	5	0	5	1
BGV006825	0	0	0	1	2	5	5	3	7	5	1	3	3	3	7	3	0	5	2	7	2	5	1
BGV006825	0	0	0	1	1	5	5	3	7	5	1	3	3	1	NA	3	0	0	2	7	2	5	1
BGV006828	0	1	0	1	2	5	5	3	7	5	1	5	3	3	9	0	0	3	2	9	2	5	1
BGV006828	0	0	0	1	2	7	5	3	7	5	1	5	3	1	9	3	0	0	2	7	2	5	1
BGV006852	0	0	0	1	2	3	3	3	5	4	0	3	3	7	9	0	0	5	2	7	1	5	2
BGV006852	0	0	0	1	2	3	3	3	5	4	0	3	3	7	9	0	0	5	2	7	1	5	2
BGV006859	0	0	1	1	2	7	5	3	7	5	1	5	3	1	0	7	1	0	2	5	2	5	3
BGV006859	0	0	0	1	2	7	5	5	NA	5	1	NA	3	1	0	NA	0	0	2	9	2	5	3
BGV006865	1	0	0	0	0	7	5	5	7	5	1	0	3	1	0	7	0	0	2	7	1	5	3
BGV006865	1	0	0	0	0	7	5	5	7	5	1	0	3	1	0	5	0	0	2	7	1	5	3
BGV006867	0	0	0	1	1	5	5	3	7	5	1	3	3	1	0	5	0	0	2	9	2	5	3
BGV006867	0	0	0	1	0	5	5	3	7	5	1	3	3	1	0	7	0	0	2	7	2	5	3
BGV006881	0	1	0	1	2	5	5	3	5	5	1	0	3	1	3	5	0	0	2	9	0	5	3
BGV006881	0	0	1	0	2	3	5	3	5	5	1	0	3	1	0	3	0	0	2	7	0	5	3
BGV006896	0	0	0	1	2	7	5	5	NA	NA	NA	NA	NA	NA	NA	NA	0	NA	2	9	1	5	2
BGV006896	0	0	0	1	2	7	5	5	5	6	1	3	3	1	0	7	0	0	2	9	1	5	2
BGV006899	0	0	0	1	2	7	5	3	5	5	1	3	3	1	3	3	0	0	2	7	2	5	2
BGV006899	0	0	0	1	2	7	5	5	5	5	1	3	3	1	5	0	0	0	2	9	2	5	2
BGV006901	0	0	1	0	2	7	5	5	7	5	1	3	3	1	3	5	0	0	2	5	2	5	1
BGV006901	0	0	0	1	2	7	5	3	7	5	1	3	3	1	3	5	0	3	2	9	2	5	1
BGV006904	0	0	0	1	2	7	3	5	5	5	1	0	3	1	0	3	0	0	2	7	2	5	3
BGV006904	0	1	0	1	2	7	3	5	5	5	1	0	3	1	0	5	0	0	2	7	2	5	3
BGV006906	0	1	1	1	2	7	5	3	5	5	1	0	3	1	0	5	0	0	2	9	2	5	1
BGV006906	0	1	1	1	2	5	5	3	5	5	1	0	3	1	0	5	0	0	2	7	2	5	1
BGV006907	0	1	0	1	2	7	5	3	5	NA	NA	0	3	3	9	5	0	7	2	7	2	5	3
BGV006907	0	1	0	1	2	5	5	5	3	5	1	0	3	7	9	0	0	5	2	5	2	5	3
BGV006910	0	1	0	1	2	7	5	5	5	3	1	0	3	1	0	7	0	0	2	9	1	5	2
BGV006910	0	0	0	1	2	5	3	3	5	5	1	0	3	1	0	5	0	0	2	9	1	5	2
BGV006927	0	1	0	0	2	5	5	5	7	6	1	7	3	1	7	5	0	3	2	7	1	7	3
BGV006927	0	1	0	1	2	3	5	3	5	5	1	5	3	1	0	3	0	3	2	9	1	7	3
BGV006931	0	0	1	1	0	3	5	3	7	5	1	5	3	1	0	7	0	3	2	7	1	5	1
BGV006931	0	1	0	0	0	5	5	5	7	6	1	7	3	1	0	7	0	3	2	7	1	5	1
BGV006934	0	0	1	0	1	3	5	3	7	5	1	0	3	1	7	5	0	3	2	7	2	7	2
BGV006934	0	0	1	1	1	5	5	3	7	5	1	0	3	3	7	5	0	3	2	5	1	7	2
BGV007015	0	0	1	1	1	5	5	3	7	5	1	3	3	1	0	5	0	0	2	7	2	5	3
BGV007015	0	1	0	0	1	7	5	3	5	5	1	0	3	1	0	5	0	0	2	5	2	5	3
BGV007017	0	0	0	1	0	7	5	5	5	5	1	0	3	1	5	3	0	0	2	9	2	5	1
BGV007017	0	NA	NA	1	0	5	5	3	5	5	1	0	3	1	3	3	0	0	2	9	2	5	1
BGV007023	0	0	0	1	2	5	5	3	7	5	1	7	3	1	3	5	0	0	2	7	1	5	1
BGV007023	0	1	0	1	2	7	5	3	7	5	1	5	3	1	3	3	0	3	2	7	0	5	1
BGV007109	0	1	1	1	2	5	5	5	5	5	1	0	3	1	0	3	0	0	2	7	1	5	3
BGV007109	0	NA	NA	1	2	7	5	5	5	5	1	0	3	1	0	0	1	0	2	9	2	5	3
BGV007111	0	0	0	1	2	7	5	5	NA	NA	NA	NA	NA	NA	NA	NA	NA	NA	2	9	2	5	3
BGV007111	0	0	0	1	2	5	5	5	5	6	1	0	3	1	0	0	0	0	2	9	2	5	3
BGV007149	0	0	0	1	0	7	5	7	NA	NA	NA	NA	NA	NA	NA	NA	NA	NA	2	9	1	5	3
BGV007149	1	0	0	0	0	7	5	3	5	6	1	0	3	1	0	5	0	0	2	9	1	5	3
BGV007151	0	0	0	1	0	7	5	5	7	6	1	5	3	1	0	5	1	0	2	7	2	7	1
BGV007151	1	NA	NA	1	0	5	5	3	7	6	1	5	3	1	0	5	0	0	2	9	2	7	1
BGV007152	0	0	0	1	0	7	3	7	NA	NA	NA	NA	NA	NA	NA	NA	NA	NA	2	9	1	5	3
BGV007152	0	0	0	1	0	7	3	7	NA	5	1	NA	3	1	0	NA	0	0	2	9	1	5	3
BGV007155	0	1	0	1	0	7	3	7	NA	NA	NA	NA	NA	NA	NA	NA	NA	NA	2	9	2	5	3
BGV007155	0	0	0	1	0	7	3	7	3	6	1	0	3	1	0	0	0	0	2	9	2	5	3
BGV007158	0	0	0	1	0	7	3	3	7	5	1	0	3	1	0	7	0	0	2	9	2	7	2
BGV007158	0	NA	NA	1	0	7	3	5	7	5	1	0	3	1	0	5	0	0	2	9	2	7	2
BGV007161	0	0	0	1	0	7	5	3	NA	NA	NA	NA	NA	NA	NA	NA	NA	NA	2	9	2	5	3
BGV007161	0	0	0	1	0	7	3	3	5	5	1	0	3	1	0	0	0	0	2	9	2	5	3
BGV007169	0	0	0	1	0	7	3	3	NA	5	1	NA	3	1	0	3	0	0	2	9	2	5	3
BGV007169	0	NA	NA	1	0	5	3	5	5	5	1	0	3	1	0	0	0	0	2	9	2	5	3
BGV007181	0	0	0	1	1	5	3	3	5	5	1	0	3	1	0	7	0	0	2	9	2	5	3
BGV007181	0	NA	NA	1	1	7	5	7	5	5	1	0	3	1	0	7	0	0	2	9	1	5	3
BGV007194	0	0	0	1	0	5	3	7	3	6	1	0	3	1	0	0	0	0	2	9	2	5	4
BGV007194	0	1	0	1	0	5	3	7	3	6	1	0	3	1	0	0	0	0	2	9	2	5	4
BGV007198	1	0	0	0	0	5	5	7	7	6	1	3	3	1	0	3	1	0	2	5	1	5	4
BGV007198	1	NA	NA	0	0	5	5	5	5	6	1	0	3	1	0	3	0	0	2	9	2	5	4
BGV007339	1	0	0	0	0	5	5	3	7	6	1	0	3	1	0	7	0	0	2	7	2	7	4
BGV007339	1	NA	NA	0	0	7	5	7	7	6	1	0	3	1	0	5	0	0	2	9	2	7	4
BGV007366	0	0	0	1	0	7	7	5	7	6	1	0	3	1	0	7	1	0	2	5	2	5	3
BGV007366	1	NA	NA	0	0	7	7	5	7	6	1	0	3	1	0	7	1	0	2	9	2	5	3
BGV007854	0	1	0	1	2	5	5	3	7	4	0	7	3	3	5	0	0	3	2	9	1	5	1
BGV007854	0	NA	NA	0	2	5	5	3	7	4	0	7	3	7	5	0	0	3	2	9	1	5	1
BGV007857	0	1	0	1	0	5	5	3	5	4	0	5	7	3	7	3	0	5	2	5	1	5	3
BGV007857	0	NA	NA	1	0	5	5	3	5	4	0	3	7	3	7	0	0	5	2	5	1	5	3
BGV007860	0	0	1	1	2	3	3	3	5	4	0	5	3	3	7	3	0	5	2	9	0	5	3
BGV007860	0	NA	NA	0	2	3	3	3	5	4	0	5	5	3	7	3	0	3	2	7	0	5	3
BGV007862	0	0	0	1	2	5	3	3	7	5	1	7	3	1	0	3	0	0	2	7	1	5	1
BGV007862	0	NA	NA	1	2	5	3	3	7	5	1	7	3	1	0	7	0	0	2	5	1	5	1
BGV007863	0	1	0	1	2	3	5	3	5	4	0	0	3	1	0	0	0	0	2	9	0	5	2
BGV007863	0	1	0	1	2	5	5	3	5	4	0	0	3	1	0	5	0	0	2	9	0	5	2
BGV007864	0	1	0	1	2	3	5	3	5	4	0	5	5	3	9	3	0	5	2	9	1	5	2
BGV007864	0	NA	NA	1	2	3	5	3	5	4	0	3	5	1	9	3	0	5	2	7	1	5	2
BGV007865	1	1	0	0	2	5	5	3	7	NA	NA	5	5	7	5	0	0	3	2	5	1	5	3
BGV007865	0	NA	NA	0	2	5	5	3	7	4	0	5	5	7	5	0	0	3	2	7	1	5	3
BGV007867	0	1	0	1	2	3	5	3	5	4	0	3	5	1	7	3	0	5	2	7	1	5	2
BGV007867	0	1	0	1	2	3	5	3	5	4	0	0	5	1	7	0	0	5	2	7	1	5	2
BGV007870	0	1	0	1	2	5	5	3	5	5	1	3	3	1	5	3	0	5	2	7	1	5	1
BGV007870	0	NA	NA	1	2	7	5	3	5	5	1	3	3	1	5	3	0	3	2	5	1	3	1
BGV007871	0	1	0	1	2	5	5	3	5	4	0	5	3	3	3	3	0	3	2	7	1	5	1
BGV007871	0	1	0	1	2	5	5	3	7	4	0	5	3	3	5	0	0	3	2	7	1	5	1
BGV007872	0	0	0	1	2	5	3	3	7	4	0	5	3	3	9	3	0	5	2	7	0	5	1
BGV007872	0	NA	NA	0	2	3	3	3	7	4	0	5	3	5	9	3	0	3	2	9	0	5	1
BGV007875	0	1	0	1	0	3	5	3	7	4	0	5	5	7	3	0	0	3	2	7	0	5	2
BGV007875	0	NA	NA	1	2	5	5	3	7	4	0	5	3	3	3	0	0	0	2	9	0	5	2
BGV007876	0	0	0	1	2	5	5	3	NA	NA	NA	NA	NA	NA	NA	NA	0	NA	2	9	2	NA	2
BGV007876	0	NA	NA	1	2	3	5	3	5	4	0	7	3	7	5	0	0	3	2	9	0	5	2
BGV007878	0	1	0	0	2	3	5	3	5	4	0	5	3	7	7	0	0	7	2	9	1	5	3
BGV007878	0	1	1	0	2	5	5	3	5	4	0	5	5	7	7	0	0	7	2	9	1	5	3
BGV007894	0	1	0	1	0	5	5	3	5	4	0	0	3	1	0	3	0	0	2	7	0	5	1
BGV007894	0	NA	NA	1	0	5	5	3	5	4	0	0	3	1	0	0	0	0	2	9	0	5	1
BGV007895	0	1	0	0	2	3	5	3	7	4	0	5	3	7	5	0	0	7	2	9	1	5	3
BGV007895	0	NA	NA	0	2	5	5	5	5	4	0	5	3	7	5	3	0	5	2	7	1	5	3
BGV007899	0	0	1	0	2	5	5	3	3	5	1	0	3	7	9	0	0	3	2	5	0	5	2
BGV007899	0	NA	NA	0	0	5	5	3	3	5	1	0	3	7	9	0	1	3	2	7	0	5	2
BGV007900	0	1	0	0	2	5	5	3	5	5	1	5	3	7	7	0	1	5	2	9	1	5	3
BGV007900	0	NA	NA	0	2	5	5	3	5	5	1	5	3	7	9	0	0	5	2	9	1	5	3
BGV007901	0	0	0	1	2	5	5	3	7	5	1	0	3	1	0	5	0	0	2	7	2	5	1
BGV007901	0	1	0	1	2	5	5	3	7	5	1	0	3	1	0	7	0	0	2	7	2	5	1
BGV007902	0	0	0	1	2	5	5	3	7	5	1	5	3	1	0	5	0	0	2	9	2	5	1
BGV007902	0	NA	NA	1	2	5	5	3	NA	5	1	7	3	1	0	NA	0	0	2	9	2	5	1
BGV007908	0	0	0	1	0	5	3	3	3	0	1	0	3	1	0	3	1	0	2	9	1	5	2
BGV007908	0	NA	NA	1	0	5	3	3	3	0	1	0	3	1	0	3	0	0	2	9	1	5	2
BGV007909	0	0	0	1	2	3	3	5	7	5	1	0	3	1	0	3	0	0	2	9	1	5	1
BGV007909	0	NA	NA	1	2	7	3	5	7	5	1	0	3	1	0	5	0	0	2	9	1	5	1
BGV007910	0	1	0	1	2	5	5	3	7	5	1	7	3	1	0	5	0	0	2	9	2	5	1
BGV007910	0	NA	NA	1	2	5	5	3	NA	5	1	NA	3	1	0	NA	0	0	2	9	2	5	1
BGV007911	0	0	0	1	2	5	5	3	NA	5	NA	NA	NA	NA	NA	NA	NA	NA	2	9	2	5	1
BGV007911	0	NA	NA	1	2	5	5	3	NA	5	1	0	3	1	0	NA	0	0	2	9	2	5	1
BGV007918	0	0	0	1	2	5	5	3	7	5	1	0	3	1	0	5	0	0	2	5	1	5	1
BGV007918	0	NA	NA	1	2	5	5	5	NA	5	1	NA	3	1	0	NA	0	0	2	9	1	5	1
BGV007920	0	1	0	0	2	5	3	5	7	5	1	0	3	1	0	7	0	0	2	7	1	5	1
BGV007920	0	1	0	1	2	NA	NA	NA	NA	5	1	NA	3	1	0	NA	0	0	2	7	1	5	1
BGV007921	0	0	0	1	2	5	5	5	7	5	1	7	3	1	0	5	1	0	2	7	2	5	1
BGV007921	0	NA	NA	1	2	5	5	5	NA	5	1	NA	3	1	0	5	1	0	2	9	2	5	1
BGV007927	0	0	0	1	0	5	3	3	7	5	1	0	3	1	0	7	1	0	2	7	1	5	1
BGV007927	0	NA	NA	1	0	5	3	5	7	5	1	5	3	1	0	7	1	0	2	9	1	5	1
BGV007931	0	0	0	1	2	5	5	5	7	5	1	0	3	1	0	5	0	0	2	7	1	5	1
BGV007931	0	NA	NA	1	2	NA	NA	NA	NA	5	1	NA	3	1	0	NA	0	0	2	7	1	5	1
BGV007933	0	0	0	1	2	5	5	3	7	2	1	0	3	1	0	7	0	0	2	5	1	5	2
BGV007933	1	0	0	0	2	7	5	3	7	2	1	0	3	1	0	7	1	0	2	5	1	5	2
BGV007934	0	1	0	1	2	5	5	3	7	2	1	7	3	1	0	5	0	0	2	7	2	5	1
BGV007934	0	NA	NA	1	2	7	5	3	9	2	1	7	3	1	0	5	1	0	2	9	2	7	1
BGV007935	NA	NA	NA	NA	NA	NA	NA	NA	NA	NA	NA	NA	NA	NA	NA	NA	NA	NA	NA	NA	NA	NA	NA
BGV007935	NA	NA	NA	NA	NA	NA	NA	NA	NA	NA	NA	NA	NA	NA	NA	NA	NA	NA	NA	NA	NA	NA	NA
BGV007936	0	1	0	1	2	5	5	7	5	4	0	5	5	3	7	0	0	3	2	7	0	5	2
BGV007936	0	NA	NA	0	2	5	3	3	5	4	0	7	5	5	7	0	0	3	2	9	0	5	2
BGV007981	0	1	1	1	2	5	5	3	7	5	1	7	3	1	9	5	0	5	2	5	0	5	1
BGV007981	0	NA	NA	0	2	7	5	5	7	5	1	7	3	1	7	5	0	5	2	7	2	5	1
BGV007989	0	1	0	1	2	5	5	5	7	5	1	5	3	1	0	7	0	0	2	7	0	5	2
BGV007989	0	NA	NA	1	2	7	5	5	7	5	1	5	3	1	0	7	0	0	2	7	0	5	2
BGV007990	0	1	0	1	2	3	5	3	7	5	1	5	3	1	0	3	0	0	2	7	1	5	2
BGV007990	0	NA	NA	1	2	5	5	3	7	5	1	5	3	1	0	0	0	0	2	7	1	5	2
BGV007992	0	0	0	1	2	5	5	5	7	5	1	0	3	1	0	0	0	0	2	9	0	7	3
BGV007992	0	NA	NA	1	2	7	5	5	3	5	1	0	3	1	0	0	0	0	2	9	0	7	3
BGV008036	0	0	0	1	2	5	5	3	7	5	1	7	3	1	0	7	1	3	2	9	0	5	1
BGV008036	0	NA	NA	1	2	5	5	3	7	5	1	7	3	1	0	7	1	0	2	9	0	5	1
BGV008037	0	0	0	1	2	7	5	5	7	5	1	5	3	1	0	5	1	0	2	9	1	7	2
BGV008037	0	NA	NA	1	2	5	5	3	7	5	1	5	3	1	0	5	1	0	2	7	1	7	2
BGV008041	0	1	0	1	2	5	3	3	5	5	1	7	3	1	0	5	0	0	2	5	1	5	2
BGV008041	0	NA	NA	1	2	5	5	3	5	5	1	7	3	1	0	5	0	0	2	5	1	5	2
BGV008042	0	0	0	1	2	5	5	3	9	5	1	7	3	1	0	7	1	0	2	7	2	5	3
BGV008042	0	NA	NA	1	2	7	5	3	7	5	1	7	3	1	0	7	0	0	2	5	2	5	3
BGV008051	0	0	0	1	2	5	5	3	7	5	1	5	3	1	0	3	0	0	2	9	0	5	1
BGV008051	0	NA	NA	1	2	5	5	3	7	5	1	5	3	1	0	3	0	0	2	9	1	5	1
BGV008058	0	0	0	1	1	5	5	3	5	6	1	3	3	1	0	5	0	0	2	9	2	5	3
BGV008058	0	NA	NA	1	2	7	5	3	5	5	1	5	3	1	0	5	0	0	2	5	2	5	3
BGV008061	0	1	0	0	2	NA	5	3	7	5	1	0	3	1	5	0	0	3	2	9	1	5	3
BGV008061	0	NA	NA	1	2	3	5	3	7	6	1	0	3	1	5	5	0	3	2	9	1	5	3
BGV008065	0	0	0	1	1	3	3	3	7	4	0	5	3	1	0	7	0	0	2	9	1	7	1
BGV008065	0	NA	NA	1	1	3	5	3	7	4	0	7	3	1	3	7	1	3	2	9	1	7	1
BGV008067	0	0	0	1	2	3	3	5	5	5	1	7	3	1	0	3	0	0	2	7	2	5	1
BGV008067	0	NA	NA	1	2	5	3	5	5	5	1	7	3	1	0	7	0	0	2	7	2	5	1
BGV008070	0	0	0	1	2	3	3	3	7	0	0	5	3	1	0	5	0	0	2	9	2	5	1
BGV008070	0	NA	NA	1	2	5	NA	3	3	0	0	5	3	1	0	5	1	0	2	7	2	5	1
BGV008077	0	0	0	1	2	5	5	3	7	5	1	5	3	1	5	3	0	5	2	7	2	7	2
BGV008077	0	NA	NA	1	2	5	5	5	7	5	1	5	3	1	5	3	1	0	2	9	2	5	2
BGV008095	0	1	0	1	2	5	3	3	7	5	1	5	3	1	0	3	0	3	2	9	1	5	2
BGV008095	0	NA	NA	1	2	5	5	3	7	5	1	5	3	1	0	3	0	0	2	7	1	5	2
BGV008096	0	0	0	1	2	7	5	5	7	5	1	0	3	1	0	3	0	0	2	7	0	5	1
BGV008096	0	NA	NA	1	2	5	NA	NA	7	5	1	0	3	1	0	3	0	0	2	9	2	5	1
BGV008098	0	0	0	1	2	7	3	3	7	5	1	3	3	1	0	5	0	0	2	7	2	5	2
BGV008098	0	1	0	1	2	7	3	3	7	5	1	0	3	1	0	5	0	0	2	7	2	5	2
BGV008100	0	1	0	1	2	5	5	5	5	3	1	5	3	1	3	5	1	0	2	7	0	5	2
BGV008100	0	NA	NA	1	2	5	3	5	5	3	1	5	NA	1	0	5	0	0	2	7	0	5	2
BGV008106	0	0	0	1	2	3	5	3	7	5	1	7	3	1	0	7	1	0	2	7	1	5	NA
BGV008106	0	NA	NA	1	2	5	5	5	7	5	1	3	3	1	0	7	0	0	2	9	1	5	NA
BGV008108	0	0	0	1	2	5	5	3	7	5	1	0	3	1	0	NA	0	0	2	7	2	5	1
BGV008108	0	NA	NA	1	2	5	5	3	5	5	1	5	3	1	0	7	0	0	2	9	2	5	1
BGV008110	0	1	1	1	2	3	5	3	7	5	1	0	3	1	0	0	0	0	2	7	2	5	3
BGV008110	0	NA	NA	1	2	3	5	3	5	5	1	0	3	1	0	3	0	0	2	7	2	5	3
BGV008189	0	0	1	1	2	5	5	5	7	5	1	7	3	1	0	5	0	0	2	7	1	5	1
BGV008189	0	NA	NA	0	2	5	5	5	7	5	1	5	3	1	0	3	0	0	2	9	1	5	1
BGV008218	0	0	0	1	2	5	5	3	7	5	1	5	3	1	0	7	0	0	2	9	1	7	1
BGV008218	0	NA	NA	1	2	3	5	3	7	5	1	5	3	1	0	5	0	0	2	7	1	7	1
BGV008219	0	1	0	1	2	5	5	3	7	5	1	5	3	1	0	7	0	0	2	7	1	5	3
BGV008219	0	NA	NA	0	2	7	5	3	7	5	1	3	3	1	0	5	0	0	2	9	1	5	3
BGV008221	0	0	0	1	2	7	5	3	5	5	1	7	3	1	0	7	0	0	2	5	1	7	1
BGV008221	0	NA	NA	1	2	5	5	3	5	5	1	7	3	1	0	7	0	0	2	7	1	7	1
BGV008223	0	0	0	1	2	5	5	3	7	5	1	5	3	1	0	7	0	0	2	7	1	5	1
BGV008223	0	NA	NA	1	2	5	5	3	7	5	1	5	3	1	0	7	0	0	2	9	1	5	1
BGV008224	0	0	0	1	2	5	3	3	NA	NA	NA	NA	NA	NA	NA	NA	NA	NA	2	7	0	5	2
BGV008224	0	NA	NA	0	2	5	3	5	5	4	0	0	3	1	5	0	0	0	2	9	0	5	2
BGV008225	0	0	0	NA	2	5	5	5	NA	NA	NA	NA	NA	NA	NA	NA	NA	NA	2	5	2	5	3
BGV008225	0	NA	NA	1	2	5	5	5	7	5	1	5	3	1	0	3	1	0	2	5	2	5	3
BGV008345	NA	NA	NA	NA	2	5	5	3	7	5	1	0	3	1	0	5	0	0	2	9	1	5	1
BGV008345	0	0	0	1	2	5	5	3	NA	5	1	0	3	1	0	5	0	0	2	5	2	5	1
BGV008347	0	0	0	1	2	3	5	3	7	3	1	0	3	1	0	7	0	0	2	9	1	5	1
BGV008347	0	0	0	1	2	3	5	3	5	3	1	0	3	1	0	7	0	0	2	9	0	5	1
BGV008348	0	1	0	1	2	5	5	3	5	5	1	0	3	1	0	5	0	0	2	9	0	5	1
BGV008348	0	0	0	1	2	7	5	3	5	5	1	0	3	1	0	5	0	0	2	1	0	5	1
BGV008354	0	1	0	1	2	3	5	3	7	5	1	5	3	1	3	5	0	3	2	7	2	5	NA
BGV008354	0	1	0	1	2	3	5	3	NA	5	1	5	3	1	3	NA	0	3	2	9	2	5	NA
BGV012613	0	0	1	0	0	5	5	3	NA	NA	NA	NA	NA	NA	NA	NA	NA	NA	0	7	2	5	1
BGV012613	0	NA	NA	0	0	5	5	3	9	3	1	5	3	1	0	3	0	0	0	7	2	5	1
BGV012614	0	1	0	1	2	5	5	3	7	5	1	3	3	1	0	7	0	0	2	5	1	5	1
BGV012614	0	NA	NA	1	2	7	5	3	7	5	1	5	3	1	0	7	0	0	2	7	1	5	1
BGV012615	0	0	0	1	0	5	5	3	7	5	NA	NA	NA	NA	NA	NA	0	NA	2	7	0	5	1
BGV012615	0	0	0	1	0	7	5	3	7	5	1	5	3	1	0	5	0	0	2	9	2	5	1
BGV012625	0	0	1	1	2	3	3	3	7	5	1	5	3	1	3	3	0	3	1	5	1	5	3
BGV012625	0	NA	NA	1	2	5	3	5	7	5	1	5	3	1	3	3	1	0	1	9	1	5	3
BGV012626	0	1	0	1	2	5	5	5	7	5	1	5	3	1	0	5	0	0	2	7	1	5	1
BGV012626	0	NA	NA	0	2	5	5	5	7	5	1	5	3	1	0	5	0	0	2	5	1	5	1
BGV012627	0	1	0	1	2	5	5	3	7	4	0	0	3	1	0	7	1	0	2	7	1	5	3
BGV012627	0	NA	NA	0	2	5	5	3	7	4	0	0	3	1	0	7	0	0	2	5	1	7	3
BGV012639	0	0	0	1	2	7	5	5	5	5	1	0	3	1	0	3	0	0	2	7	1	7	1
BGV012639	0	NA	NA	1	0	7	5	7	5	5	1	0	3	1	0	0	0	0	2	5	1	7	1
BGV012640	0	0	0	1	2	3	3	3	9	4	0	7	3	1	0	7	0	0	2	5	1	5	2
BGV012640	0	NA	NA	1	2	7	5	5	5	4	0	7	3	1	0	7	0	0	2	5	1	5	2
BGV013134	0	0	0	1	2	7	5	3	7	5	1	0	3	1	0	5	0	0	2	7	2	7	1
BGV013134	0	0	0	1	2	7	5	3	NA	5	1	NA	3	1	0	NA	0	0	2	7	2	7	1
BGV013161	0	0	0	1	2	5	3	3	7	5	1	5	3	1	0	3	0	0	2	7	0	5	1
BGV013161	0	NA	NA	1	2	5	3	3	7	5	1	5	3	1	0	3	1	0	2	5	2	5	1
BGV013175	0	1	0	1	2	3	5	3	NA	3	1	NA	3	1	0	NA	0	0	2	9	2	5	3
BGV013175	0	NA	0	1	2	5	5	5	5	3	1	0	3	1	0	3	0	0	2	7	2	5	3
BGV013945	0	1	1	0	2	5	5	5	7	4	0	7	3	1	0	3	0	0	2	5	0	5	1
BGV013945	0	NA	NA	1	2	7	5	5	7	4	0	5	3	1	0	3	1	0	2	9	2	5	1
BGV014508	0	1	0	1	2	3	5	3	7	5	1	5	3	1	5	3	0	3	2	7	1	5	2
BGV014508	0	0	0	1	2	5	5	3	7	5	1	5	3	1	5	3	0	0	2	7	1	5	NA
BGV014514	0	1	0	1	0	3	5	3	5	5	1	5	3	1	3	3	0	0	2	7	1	5	2
BGV014514	0	1	0	1	0	3	5	3	5	5	1	5	3	1	3	5	0	0	2	9	1	5	2
BGV014515	0	0	0	1	2	5	5	3	5	5	1	0	3	1	3	3	0	3	2	9	1	5	NA
BGV014515	0	0	0	1	2	5	5	3	5	5	1	0	3	1	3	3	0	0	2	7	1	5	NA
BGV014516	0	1	0	1	2	3	5	3	NA	NA	NA	NA	NA	NA	NA	NA	NA	NA	2	9	1	5	2
BGV014516	0	1	0	1	2	3	5	3	5	5	1	3	3	1	0	5	0	0	2	9	1	5	2
BGV014518	0	1	0	0	2	5	5	3	NA	NA	NA	NA	NA	NA	NA	NA	NA	NA	2	9	1	5	3
BGV014518	0	1	0	1	1	7	5	3	5	5	1	0	3	1	0	5	0	0	2	7	1	5	3
BGV014519	0	0	0	1	0	7	5	7	NA	NA	NA	NA	NA	NA	NA	NA	0	NA	2	9	1	5	2
BGV014519	0	0	0	1	0	5	5	3	7	5	1	5	3	1	3	5	0	3	2	5	1	7	2
BGV014522	0	0	0	1	2	5	5	3	NA	5	1	NA	3	1	0	NA	NA	0	2	7	1	5	1
BGV014522	0	0	0	1	2	7	5	3	7	5	1	0	3	1	0	5	0	0	2	9	1	5	1
BGV015380	0	1	0	1	2	7	5	7	NA	NA	NA	NA	NA	NA	NA	NA	NA	NA	2	9	2	5	3
BGV015380	1	0	0	0	0	7	5	5	NA	5	1	NA	3	1	0	NA	NA	0	2	9	2	5	3
BGV015382	0	0	0	1	0	7	5	3	3	6	1	5	3	1	0	5	0	0	2	7	1	5	3
BGV015382	0	0	0	1	2	7	5	5	3	6	1	3	3	1	0	3	0	0	2	5	1	5	3
BGV015726	0	1	0	1	2	5	5	3	7	4	0	0	3	1	0	5	0	3	2	9	1	5	1
BGV015726	0	1	0	1	2	7	5	3	5	4	0	0	3	1	0	0	0	0	2	5	1	5	1
BGV015727	0	0	0	1	2	5	5	3	NA	NA	NA	NA	NA	NA	NA	NA	0	NA	2	9	2	5	3
BGV015727	0	0	0	1	2	5	5	3	5	4	0	0	3	1	0	3	0	0	2	5	2	7	3
BGV015730	0	0	0	1	2	3	5	3	7	5	1	0	3	1	0	5	0	3	2	5	2	5	1
BGV015730	0	0	0	1	1	5	5	3	7	5	1	0	3	1	0	0	0	0	2	9	2	5	1
BGV015734	0	1	1	0	2	3	5	3	5	5	1	0	3	7	9	0	0	7	2	7	2	5	3
BGV015734	0	1	1	0	2	5	5	3	5	5	1	0	3	7	9	0	0	7	2	7	2	5	3
BGV016047	0	0	0	1	0	5	5	3	NA	NA	NA	NA	NA	NA	NA	NA	NA	NA	2	7	2	5	3
BGV016047	1	1	0	1	0	7	5	3	7	6	1	0	3	1	0	3	1	0	2	7	2	5	3
LA1712	0	0	0	1	2	5	5	3	7	5	1	5	3	1	0	3	0	0	2	7	1	5	1
LA1712	0	NA	NA	1	2	5	5	5	7	5	1	5	3	1	0	7	0	0	2	1	1	5	1
LA2309	0	1	0	1	2	5	5	3	7	5	1	3	3	1	0	7	1	3	2	7	2	5	2
LA2309	0	NA	NA	1	2	5	5	3	7	5	1	7	3	1	0	7	1	0	2	7	2	5	2
PI129026	0	0	0	1	2	5	5	5	5	6	1	0	3	7	9	0	0	5	2	5	1	5	4
PI129026	0	NA	NA	0	2	5	5	3	5	5	1	0	7	7	9	0	0	5	2	9	1	5	4
PI129033	0	1	0	1	2	5	5	3	5	NA	NA	0	5	7	9	0	1	7	2	7	0	5	2
PI129033	0	1	1	0	2	5	5	3	5	5	1	0	7	7	9	0	0	7	2	7	0	5	2
PI129088	0	0	1	0	2	5	3	3	7	5	1	7	3	1	3	3	0	3	1	7	0	7	3
PI129088	0	NA	NA	0	2	3	3	3	7	5	1	7	3	1	3	3	0	3	1	5	2	7	3
PI406890	0	0	0	1	2	5	3	3	7	5	1	0	3	1	0	3	0	0	2	5	0	7	3
PI406890	0	NA	NA	1	2	3	3	3	5	5	1	5	3	1	0	3	0	0	2	5	2	7	3
PI487625	1	1	0	1	2	3	3	3	7	5	1	0	3	1	5	5	0	3	2	7	2	5	2
PI487625	0	NA	NA	1	2	5	5	3	5	5	1	0	3	1	3	3	0	3	2	7	2	5	2

## Sheet: qualitative_4measures
Accession	Leaf type	Leaf Dissection	Leaf border
BGV004584	1	1	2
BGV004584	1	2	2
BGV004584	1	2	2
BGV004584	1	2	2
BGV005895	1	1	2
BGV005895	1	1	2
BGV005895	1	2	2
BGV005895	1	1	2
BGV005912	1	2	2
BGV005912	1	2	2
BGV005912	1	2	2
BGV005912	1	2	2
BGV006148	0	0	2
BGV006148	0	0	1
BGV006148	0	1	2
BGV006148	0	0	2
BGV006175	1	0	0
BGV006175	1	1	1
BGV006175	1	1	1
BGV006175	NA	NA	NA
BGV006208	0	0	0
BGV006208	0	0	0
BGV006208	0	0	0
BGV006208	0	0	0
BGV006225	1	2	2
BGV006225	1	2	2
BGV006225	1	2	2
BGV006225	1	2	2
BGV006229	1	1	1
BGV006229	1	1	1
BGV006229	1	1	1
BGV006229	1	1	1
BGV006230	1	0	2
BGV006230	1	0	2
BGV006230	1	0	1
BGV006230	1	0	1
BGV006231	1	2	2
BGV006231	1	1	2
BGV006231	1	1	2
BGV006231	1	1	2
BGV006232	1	2	2
BGV006232	1	2	2
BGV006232	1	2	2
BGV006232	1	2	2
BGV006234	1	0	1
BGV006234	1	0	1
BGV006234	1	0	1
BGV006234	NA	NA	NA
BGV006235	1	1	1
BGV006235	1	1	1
BGV006235	1	1	1
BGV006235	1	1	1
BGV006327	0	0	0
BGV006327	0	0	0
BGV006327	0	0	0
BGV006327	0	0	1
BGV006336	0	0	0
BGV006336	0	0	0
BGV006336	0	0	1
BGV006336	0	0	1
BGV006347	0	0	1
BGV006347	0	0	0
BGV006347	0	0	0
BGV006347	0	0	0
BGV006353	0	0	0
BGV006353	0	0	0
BGV006353	0	0	0
BGV006353	0	0	0
BGV006363	0	0	0
BGV006363	0	0	0
BGV006363	0	0	0
BGV006363	0	0	0
BGV006370	0	0	0
BGV006370	0	0	0
BGV006370	0	0	0
BGV006370	0	0	0
BGV006454	0	0	0
BGV006454	0	0	0
BGV006454	NA	NA	NA
BGV006454	NA	NA	NA
BGV006457	0	0	1
BGV006457	0	0	1
BGV006457	0	0	1
BGV006457	0	0	1
BGV006478	0	0	1
BGV006478	0	0	1
BGV006478	0	0	1
BGV006478	0	0	1
BGV006753	1	0	1
BGV006753	1	0	1
BGV006753	1	1	1
BGV006753	1	0	1
BGV006767	1	0	1
BGV006767	1	1	1
BGV006767	1	1	1
BGV006767	1	1	1
BGV006768	1	0	1
BGV006768	1	0	1
BGV006768	1	1	1
BGV006768	1	1	1
BGV006775	0	0	0
BGV006775	0	0	0
BGV006775	0	0	0
BGV006775	0	0	0
BGV006777	1	1	1
BGV006777	2	1	1
BGV006777	1	1	1
BGV006777	1	1	1
BGV006779	1	1	2
BGV006779	1	1	2
BGV006779	1	1	2
BGV006779	1	1	2
BGV006792	1	0	2
BGV006792	1	0	2
BGV006792	1	0	2
BGV006792	1	0	2
BGV006806	0	0	1
BGV006806	0	0	1
BGV006806	0	0	1
BGV006806	0	0	1
BGV006825	1	0	1
BGV006825	1	0	1
BGV006825	1	0	1
BGV006825	1	0	1
BGV006828	0	0	1
BGV006828	0	0	1
BGV006828	0	0	1
BGV006828	0	0	1
BGV006852	1	0	0
BGV006852	1	0	0
BGV006852	1	0	0
BGV006852	1	0	0
BGV006859	1	0	0
BGV006859	1	0	0
BGV006859	1	0	0
BGV006859	1	0	0
BGV006865	1	0	2
BGV006865	1	0	2
BGV006865	1	0	2
BGV006865	1	0	2
BGV006867	1	0	2
BGV006867	1	0	2
BGV006867	1	0	2
BGV006867	1	0	2
BGV006881	1	1	2
BGV006881	1	1	2
BGV006881	1	1	2
BGV006881	1	1	2
BGV006896	1	0	0
BGV006896	1	0	0
BGV006896	1	0	0
BGV006896	1	0	0
BGV006899	1	0	1
BGV006899	1	0	1
BGV006899	1	0	1
BGV006899	1	0	1
BGV006901	1	0	0
BGV006901	1	0	0
BGV006901	1	0	0
BGV006901	1	0	0
BGV006904	1	0	0
BGV006904	1	0	0
BGV006904	1	0	0
BGV006904	NA	NA	NA
BGV006906	2	0	1
BGV006906	2	0	1
BGV006906	1	1	1
BGV006906	1	1	1
BGV006907	1	0	0
BGV006907	1	0	0
BGV006907	1	0	0
BGV006907	1	0	0
BGV006910	1	0	0
BGV006910	1	0	0
BGV006910	1	0	0
BGV006910	1	0	0
BGV006927	1	2	2
BGV006927	1	2	2
BGV006927	1	2	2
BGV006927	NA	NA	NA
BGV006931	1	0	2
BGV006931	1	0	2
BGV006931	1	0	2
BGV006931	1	0	2
BGV006934	1	2	2
BGV006934	1	2	2
BGV006934	1	1	2
BGV006934	1	1	2
BGV007015	1	0	0
BGV007015	1	0	0
BGV007015	1	0	0
BGV007015	1	0	0
BGV007017	1	0	1
BGV007017	1	0	1
BGV007017	1	0	1
BGV007017	1	0	1
BGV007023	0	0	2
BGV007023	0	0	2
BGV007023	0	0	2
BGV007023	0	0	2
BGV007109	0	0	0
BGV007109	0	0	0
BGV007109	0	0	0
BGV007109	0	0	0
BGV007111	0	0	0
BGV007111	0	0	0
BGV007111	0	0	0
BGV007111	0	0	0
BGV007149	0	0	0
BGV007149	NA	NA	NA
BGV007149	NA	NA	NA
BGV007149	NA	NA	NA
BGV007151	0	0	0
BGV007151	0	0	0
BGV007151	0	0	0
BGV007151	0	0	0
BGV007152	0	0	0
BGV007152	0	0	0
BGV007152	0	0	0
BGV007152	0	0	0
BGV007155	0	0	0
BGV007155	0	0	0
BGV007155	0	0	0
BGV007155	0	0	0
BGV007158	0	0	0
BGV007158	0	0	0
BGV007158	0	0	0
BGV007158	0	0	0
BGV007161	0	0	0
BGV007161	0	0	0
BGV007161	0	0	0
BGV007161	0	0	0
BGV007169	0	0	0
BGV007169	0	0	0
BGV007169	0	0	0
BGV007169	0	0	0
BGV007181	0	0	0
BGV007181	0	0	0
BGV007181	0	0	0
BGV007181	0	0	0
BGV007194	0	0	0
BGV007194	0	0	0
BGV007194	0	0	0
BGV007194	0	0	0
BGV007198	0	0	1
BGV007198	0	0	1
BGV007198	0	0	0
BGV007198	0	0	0
BGV007339	0	0	0
BGV007339	0	0	0
BGV007339	0	0	0
BGV007339	0	0	0
BGV007366	0	0	0
BGV007366	0	0	0
BGV007366	0	0	0
BGV007366	0	0	0
BGV007854	1	2	2
BGV007854	1	1	2
BGV007854	1	2	2
BGV007854	1	1	2
BGV007857	2	1	2
BGV007857	2	1	2
BGV007857	2	1	2
BGV007857	2	1	2
BGV007860	1	1	2
BGV007860	1	2	2
BGV007860	1	1	2
BGV007860	1	1	2
BGV007862	1	1	1
BGV007862	1	1	1
BGV007862	1	2	1
BGV007862	1	2	1
BGV007863	1	0	1
BGV007863	1	1	1
BGV007863	1	1	1
BGV007863	1	2	1
BGV007864	1	2	2
BGV007864	1	1	2
BGV007864	1	1	2
BGV007864	1	1	2
BGV007865	2	1	2
BGV007865	2	1	2
BGV007865	2	1	2
BGV007865	2	1	2
BGV007867	1	1	2
BGV007867	1	1	2
BGV007867	1	1	2
BGV007867	1	1	2
BGV007870	1	1	2
BGV007870	1	1	2
BGV007870	1	2	2
BGV007870	1	2	2
BGV007871	2	2	2
BGV007871	1	2	2
BGV007871	1	2	2
BGV007871	1	2	2
BGV007872	1	1	2
BGV007872	1	2	2
BGV007872	1	2	2
BGV007872	1	2	2
BGV007875	1	2	2
BGV007875	1	2	2
BGV007875	1	2	2
BGV007875	1	2	2
BGV007876	1	2	2
BGV007876	2	1	2
BGV007876	1	2	2
BGV007876	2	2	2
BGV007878	1	2	2
BGV007878	1	2	2
BGV007878	1	2	2
BGV007878	1	2	2
BGV007894	1	1	2
BGV007894	2	1	2
BGV007894	1	1	2
BGV007894	1	1	2
BGV007895	1	2	2
BGV007895	1	2	2
BGV007895	1	2	2
BGV007895	1	1	2
BGV007899	1	1	1
BGV007899	1	2	1
BGV007899	1	2	1
BGV007899	1	1	1
BGV007900	1	1	2
BGV007900	1	1	2
BGV007900	1	1	2
BGV007900	1	1	2
BGV007901	1	2	1
BGV007901	1	2	1
BGV007901	1	2	1
BGV007901	1	2	1
BGV007902	1	0	1
BGV007902	1	0	1
BGV007902	1	1	1
BGV007902	1	1	1
BGV007908	1	2	2
BGV007908	1	1	2
BGV007908	1	0	2
BGV007908	1	1	2
BGV007909	1	0	1
BGV007909	1	0	1
BGV007909	NA	NA	NA
BGV007909	NA	NA	NA
BGV007910	1	0	1
BGV007910	1	0	1
BGV007910	1	0	1
BGV007910	1	0	1
BGV007911	1	0	1
BGV007911	NA	NA	NA
BGV007911	1	0	1
BGV007911	1	0	1
BGV007918	NA	NA	NA
BGV007918	1	1	1
BGV007918	1	1	1
BGV007918	1	1	1
BGV007920	1	1	1
BGV007920	1	1	1
BGV007920	1	1	1
BGV007920	1	1	1
BGV007921	1	1	1
BGV007921	1	1	1
BGV007921	1	0	1
BGV007921	1	0	1
BGV007927	1	0	1
BGV007927	1	0	1
BGV007927	1	0	1
BGV007927	1	0	1
BGV007931	1	0	2
BGV007931	1	1	2
BGV007931	1	0	2
BGV007931	1	0	2
BGV007933	1	0	1
BGV007933	1	0	1
BGV007933	1	0	1
BGV007933	1	0	1
BGV007934	1	0	1
BGV007934	1	0	1
BGV007934	1	0	1
BGV007934	1	0	1
BGV007935	NA	NA	NA
BGV007935	NA	NA	NA
BGV007935	0	0	0
BGV007935	0	0	0
BGV007936	1	1	2
BGV007936	1	1	2
BGV007936	1	1	2
BGV007936	1	1	2
BGV007981	1	2	2
BGV007981	1	2	2
BGV007981	1	2	2
BGV007981	1	2	2
BGV007989	1	2	2
BGV007989	1	2	2
BGV007989	1	2	2
BGV007989	1	2	2
BGV007990	1	2	1
BGV007990	1	2	1
BGV007990	1	2	1
BGV007990	1	2	1
BGV007992	1	0	1
BGV007992	1	0	1
BGV007992	1	0	1
BGV007992	1	0	1
BGV008036	1	1	1
BGV008036	1	2	1
BGV008036	1	1	1
BGV008036	1	2	1
BGV008037	1	1	1
BGV008037	1	1	1
BGV008037	1	2	1
BGV008037	1	2	1
BGV008041	1	2	2
BGV008041	1	2	2
BGV008041	1	2	2
BGV008041	1	2	2
BGV008042	1	0	1
BGV008042	1	0	1
BGV008042	1	0	1
BGV008042	NA	NA	NA
BGV008051	1	0	1
BGV008051	1	0	1
BGV008051	1	0	1
BGV008051	1	0	1
BGV008058	0	0	1
BGV008058	0	0	1
BGV008058	0	0	1
BGV008058	0	0	1
BGV008061	1	2	1
BGV008061	1	2	1
BGV008061	1	2	1
BGV008061	1	2	1
BGV008065	1	0	1
BGV008065	1	0	1
BGV008065	1	0	1
BGV008065	1	0	1
BGV008067	0	0	2
BGV008067	0	0	2
BGV008067	0	0	2
BGV008067	0	0	2
BGV008070	1	1	2
BGV008070	1	1	2
BGV008070	1	1	2
BGV008070	1	1	2
BGV008077	1	0	0
BGV008077	1	0	0
BGV008077	1	0	0
BGV008077	1	0	0
BGV008095	1	0	2
BGV008095	1	1	2
BGV008095	1	0	2
BGV008095	1	1	2
BGV008096	1	1	2
BGV008096	1	1	2
BGV008096	1	0	2
BGV008096	1	0	2
BGV008098	1	2	2
BGV008098	1	2	2
BGV008098	1	1	2
BGV008098	1	1	2
BGV008100	1	0	2
BGV008100	1	0	2
BGV008100	1	0	2
BGV008100	1	0	2
BGV008106	1	1	1
BGV008106	1	1	1
BGV008106	1	1	1
BGV008106	1	1	1
BGV008108	2	2	1
BGV008108	NA	NA	NA
BGV008108	1	2	2
BGV008108	1	2	2
BGV008110	1	2	2
BGV008110	1	2	2
BGV008110	1	2	2
BGV008110	1	2	2
BGV008189	1	2	1
BGV008189	1	1	1
BGV008189	1	2	1
BGV008189	1	2	1
BGV008218	1	0	2
BGV008218	1	0	2
BGV008218	1	0	2
BGV008218	1	0	2
BGV008219	1	2	2
BGV008219	1	2	2
BGV008219	1	2	2
BGV008219	1	2	2
BGV008221	1	1	1
BGV008221	1	1	1
BGV008221	1	1	1
BGV008221	1	1	1
BGV008223	1	1	1
BGV008223	1	0	1
BGV008223	1	1	1
BGV008223	1	1	1
BGV008224	1	0	2
BGV008224	1	0	2
BGV008224	1	1	2
BGV008224	1	1	2
BGV008225	1	2	3
BGV008225	1	1	3
BGV008225	1	1	3
BGV008225	1	1	3
BGV008345	1	1	1
BGV008345	1	0	1
BGV008345	1	0	1
BGV008345	1	1	1
BGV008347	1	1	2
BGV008347	1	1	2
BGV008347	1	1	2
BGV008347	1	1	2
BGV008348	1	1	2
BGV008348	1	1	2
BGV008348	1	0	2
BGV008348	1	0	2
BGV008354	1	0	1
BGV008354	1	0	1
BGV008354	1	0	1
BGV008354	1	0	1
BGV012613	1	1	2
BGV012613	1	1	2
BGV012613	2	0	2
BGV012613	1	0	2
BGV012614	1	0	1
BGV012614	1	0	1
BGV012614	1	0	1
BGV012614	1	0	1
BGV012615	0	0	1
BGV012615	0	0	1
BGV012615	0	0	1
BGV012615	0	0	1
BGV012625	1	0	2
BGV012625	1	0	2
BGV012625	1	0	2
BGV012625	1	0	2
BGV012626	1	2	1
BGV012626	1	2	1
BGV012626	2	1	1
BGV012626	2	1	1
BGV012627	1	1	1
BGV012627	1	1	1
BGV012627	1	1	1
BGV012627	1	1	1
BGV012639	1	1	1
BGV012639	1	1	1
BGV012639	1	2	1
BGV012639	1	1	1
BGV012640	2	1	1
BGV012640	2	1	1
BGV012640	1	1	1
BGV012640	1	1	1
BGV013134	1	1	1
BGV013134	1	1	1
BGV013134	1	1	1
BGV013134	1	1	1
BGV013161	1	1	2
BGV013161	1	0	2
BGV013161	1	1	2
BGV013161	1	0	2
BGV013175	1	1	2
BGV013175	1	1	2
BGV013175	1	1	2
BGV013175	2	1	2
BGV013945	1	2	2
BGV013945	1	1	2
BGV013945	1	2	2
BGV013945	1	1	2
BGV014508	1	1	2
BGV014508	1	2	2
BGV014508	1	1	2
BGV014508	1	2	2
BGV014514	1	2	2
BGV014514	2	2	2
BGV014514	1	2	2
BGV014514	1	2	2
BGV014515	1	0	2
BGV014515	1	1	2
BGV014515	1	1	2
BGV014515	1	1	2
BGV014516	1	1	2
BGV014516	1	1	2
BGV014516	1	2	2
BGV014516	1	2	2
BGV014518	1	2	1
BGV014518	1	2	1
BGV014518	1	2	1
BGV014518	2	2	1
BGV014519	1	1	1
BGV014519	1	2	1
BGV014519	1	1	1
BGV014519	1	2	1
BGV014522	2	2	1
BGV014522	2	2	1
BGV014522	1	1	1
BGV014522	1	2	1
BGV015380	0	0	0
BGV015380	0	0	0
BGV015380	0	0	0
BGV015380	0	0	0
BGV015382	0	0	0
BGV015382	0	0	0
BGV015382	0	0	0
BGV015382	0	0	0
BGV015726	1	1	2
BGV015726	1	2	2
BGV015726	1	1	2
BGV015726	1	1	2
BGV015727	1	2	1
BGV015727	1	2	1
BGV015727	1	2	1
BGV015727	1	2	1
BGV015730	2	2	2
BGV015730	1	1	2
BGV015730	2	2	2
BGV015730	2	2	2
BGV015734	1	1	1
BGV015734	1	1	1
BGV015734	1	1	1
BGV015734	1	1	1
BGV016047	0	0	1
BGV016047	0	0	1
BGV016047	0	0	1
BGV016047	0	0	1
LA1712	1	1	1
LA1712	1	1	1
LA1712	1	1	1
LA1712	1	0	1
LA2309	2	1	1
LA2309	2	1	1
LA2309	2	1	2
LA2309	1	1	2
PI129026	2	1	2
PI129026	2	1	2
PI129026	1	1	2
PI129026	1	2	2
PI129033	1	1	2
PI129033	1	1	2
PI129033	1	2	2
PI129033	1	0	2
PI129088	1	1	2
PI129088	1	1	2
PI129088	1	1	2
PI129088	1	1	2
PI406890	1	2	1
PI406890	1	2	1
PI406890	1	1	1
PI406890	1	1	1
PI487625	1	1	2
PI487625	1	2	2
PI487625	1	2	2
PI487625	1	1	2
