# Supplementary material for: Exploiting the diversity of tomato: the development of a phenotypically and genetically detailed germplasm collection
Source: Hortic Res. 2020 May 1;7:66. doi: 10.1038/s41438-020-0291-7 (PMC7192925; doi:10.1038/s41438-020-0291-7)
Supplement: Supplementary file 9 — Table_S4 [file 41438_2020_291_MOESM9_ESM.xlsx]

## Sheet: Hoja 1
Mother	Father	F1 (Accession)	F2 (Accession)
BGV006370	BGV008098	CF1SGS0026	CF2MGS0009
BGV007194	BGV008098	CF1SGS0090	CF2MGS0027
BGV008098	BGV015380	CF1SGS0213	CF2MGS0035
BGV006767	BGV008098	CF1SGS0037	CF2MGS0041
BGV013175	BGV008098	CF1SGS0117	CF2MGS0059
BGV012613	BGV008098	CF1SGS0099	CF2MGS0076
BGV007921	BGV008098	CF1SGS0170	CF2MGS0082
BGV007934	BGV008098	CF1SGS0173	CF2MGS0086
BGV007935	BGV008098	CF1SGS0174	CF2MGS0088
BGV006768	BGV008098	CF1SGS0039	CF2MGS0116
BGV006901	BGV008098	CF1SGS0058	CF2MGS0134
BGV006931	BGV008098	CF1SGS0071	CF2MGS0142
BGV007023	BGV008098	CF1SGS0075	CF2MGS0146
BGV006229	BGV008098	CF1SGS0012	CF2MGS0152
BGV006230	BGV008098	CF1SGS0093	CF2MGS0158
BGV006232	BGV008098	CF1SGS0018	CF2MGS0162
BGV007981	BGV008098	CF1SGS0183	CF2MGS0204
BGV013156	BGV008098	CF1SGS0195	CF2MGS0208
BGV008224	BGV008098	CF1SGS0208	CF2MGS0212
PI487625	BGV008098	CF1SGS0210	CF2MGS0216
BGV015726	BGV008098	CF1SGS0225	CF2MGS0227
BGV006828	BGV008098	CF1SGS0046	CF2MGS0238
BGV006927	BGV008098	CF1SGS0068	CF2MGS0242
BGV008065	BGV008098	CF1SGS0121	CF2MGS0252
BGV004584	BGV008098	CF1MGS0034	CF2MGS0266
BGV007854	BGV008098	CF1SGS0178	CF2MGS0270
BGV007860	BGV008098	CF1SGS0150	CF2MGS0274
BGV007864	BGV008098	CF1SGS0236	CF2MGS0278
BGV007865	BGV008098	CF1SGS0153	CF2MGS0280
BGV007871	BGV008098	CF1SGS0158	CF2MGS0288
BGV007876	BGV008098	CF1SGS0160	CF2MGS0294
BGV007878	BGV008098	CF1SGS0161	CF2MGS0296
BGV006336	BGV008098	CF1SGS0021	CF2MGS0315
BGV014516	BGV008098	CF1SGS0229	CF2MGS0335
BGV016047	BGV008070	CF1SGS0563	CF2MGS0389
BGV007366	BGV008070	CF1SGS0560	CF2MGS0390
BGV007339	BGV008098	CF1SGS0552	CF2MGS0391
BGV007198	BGV008098	CF1SGS0544	CF2MGS0393
BGV007158	BGV008098	CF1SGS0463	CF2MGS0394
BGV007151	BGV008098	CF1SGS0459	CF2MGS0395
BGV007111	BGV008098	CF1SGS0450	CF2MGS0398
BGV006457	BGV008098	CF1SGS0441	CF2MGS0399
BGV006327	BGV008098	CF1SGS1516	CF2MGS0402
BGV006208	BGV008098	CF1SGS0428	CF2MGS0404
BGV007169	BGV008098	CF1SGS0376	CF2MGS0406
BGV007161	BGV008098	CF1SGS0371	CF2MGS0407
BGV007155	BGV008098	CF1SGS0367	CF2MGS0408
BGV007152	BGV008098	CF1SGS0363	CF2MGS0409
BGV007149	BGV008098	CF1SGS0358	CF2MGS0410
BGV007109	BGV008098	CF1SGS0356	CF2MGS0412
BGV006363	BGV008098	CF1SGS0342	CF2MGS0415
BGV006347	BGV008098	CF1SGS0334	CF2MGS0416
BGV007863	BGV008098	CF1SGS1371	CF2MGS0436
BGV006454	BGV008098	CF1SGS0439	CF2MGS0445
BGV007867	BGV008098	CF1SGS1350	CF2MGS0453
BGV007862	BGV008098	CF1SGS1379	CF2MGS0457
BGV007857	BGV008098	CF1SGS1391	CF2MGS0460
BGV005895	BGV008098	CF1SGS0751	CF2MGS0502
BGV005912	BGV008098	CF1SGS1255	CF2MGS0503
BGV006148	BGV008098	CF1SGS1495	CF2MGS0504
BGV006175	BGV008098	CF1SGS1027	CF2MGS0505
BGV006225	BGV008098	CF1SGS0399	CF2MGS0506
BGV006231	BGV008098	CF1SGS1235	CF2MGS0508
BGV006234	BGV008098	CF1SGS0737	CF2MGS0509
BGV006478	BGV008098	CF1SGS0349	CF2MGS0514
BGV006753	BGV008098	CF1SGS1261	CF2MGS0516
BGV006775	BGV008098	CF1SGS0583	CF2MGS0517
BGV006779	BGV008098	CF1SGS0949	CF2MGS0519
BGV006792	BGV008098	CF1SGS0957	CF2MGS0521
BGV006806	BGV008098	CF1SGS0961	CF2MGS0522
BGV006825	BGV008098	CF1SGS1209	CF2MGS0524
BGV006852	BGV008098	CF1SGS1223	CF2MGS0526
BGV006865	BGV008098	CF1SGS0724	CF2MGS0528
BGV006867	BGV008098	CF1SGS0604	CF2MGS0529
BGV006881	BGV008098	CF1SGS0968	CF2MGS0530
BGV006896	BGV008098	CF1SGS0976	CF2MGS0531
BGV006899	BGV008098	CF1SGS0981	CF2MGS0533
BGV006904	BGV008098	CF1SGS0994	CF2MGS0535
BGV006906	BGV007109	PF1SGS0612	CF2MGS0537
BGV006907	BGV008098	CF1SGS0999	CF2MGS0538
BGV006910	BGV008098	CF1SGS1004	CF2MGS0540
BGV006934	BGV008098	CF1SGS1604	CF2MGS0541
BGV007017	BGV008098	CF1SGS1019	CF2MGS0543
BGV007872	BGV008098	CF1SGS1334	CF2MGS0554
BGV007895	BGV008098	CF1SGS1300	CF2MGS0559
BGV007899	BGV008098	CF1SGS1601	CF2MGS0561
BGV007901	BGV008098	CF1SGS0866	CF2MGS0563
BGV007902	BGV008098	CF1SGS0869	CF2MGS0565
BGV007908	BGV008098	CF1SGS0879	CF2MGS0566
BGV007909	BGV008098	CF1SGS0886	CF2MGS0568
BGV007910	BGV008098	CF1SGS0896	CF2MGS0569
BGV007911	BGV008098	CF1SGS0898	CF2MGS0570
BGV007920	BGV008098	CF1SGS0804	CF2MGS0571
BGV007927	BGV008098	CF1SGS0830	CF2MGS0573
BGV007931	BGV008098	CF1SGS0836	CF2MGS0574
BGV007933	BGV008098	CF1SGS0390	CF2MGS0575
BGV007936	BGV008098	CF1SGS0420	CF2MGS0577
BGV007992	BGV008098	CF1SGS0658	CF2MGS0580
BGV007990	BGV008098	CF1SGS0910	CF2MGS0581
BGV007989	BGV008098	CF1SGS0903	CF2MGS0583
BGV008036	BGV008098	CF1SGS1072	CF2MGS0584
BGV008037	BGV008098	CF1SGS1442	CF2MGS0585
BGV008041	BGV008098	CF1SGS1425	CF2MGS0586
BGV008042	BGV008098	CF1SGS0629	CF2MGS0587
BGV008061	BGV008098	CF1SGS1077	CF2MGS0590
BGV008067	BGV008098	CF1SGS0647	CF2MGS0592
BGV008070	BGV008098	CF1SGS1530	CF2MGS0593
BGV008077	BGV008098	CF1SGS1494	CF2MGS0594
BGV008095	BGV008098	CF1SGS1280	CF2MGS0595
BGV008096	BGV008098	CF1SGS0757	CF2MGS0596
BGV008106	BGV008098	CF1SGS1107	CF2MGS0598
BGV008108	BGV008098	CF1SGS0382	CF2MGS0600
BGV008110	BGV008098	CF1SGS0779	CF2MGS0601
BGV008189	BGV008098	CF1SGS0663	CF2MGS0602
BGV008218	BGV008098	CF1SGS0916	CF2MGS0603
BGV008219	BGV008098	CF1SGS0918	CF2MGS0604
BGV008221	BGV008098	CF1SGS0924	CF2MGS0605
BGV008223	BGV008098	CF1SGS0930	CF2MGS0606
BGV008345	BGV008098	CF1SGS0712	CF2MGS0607
BGV008348	BGV008098	CF1SGS0700	CF2MGS0608
BGV008354	BGV008098	CF1SGS1200	CF2MGS0609
BGV012614	BGV008098	CF1SGS1054	CF2MGS0610
BGV012625	BGV008098	CF1SGS0619	CF2MGS0612
BGV012626	BGV008098	CF1SGS1416	CF2MGS0613
BGV012627	BGV008098	CF1SGS1057	CF2MGS0614
BGV012639	BGV008098	CF1SGS1062	CF2MGS0615
BGV012640	BGV008098	CF1SGS1067	CF2MGS0616
BGV013134	BGV008098	CF1SGS0705	CF2MGS0617
BGV013161	BGV008098	CF1SGS1088	CF2MGS0619
BGV014508	BGV008098	CF1SGS1158	CF2MGS0621
BGV014514	BGV008098	CF1SGS1318	CF2MGS0622
BGV014515	BGV008098	CF1SGS1461	CF2MGS0623
BGV014519	BGV008098	CF1SGS1592	CF2MGS0625
BGV014522	BGV008098	CF1SGS1582	CF2MGS0626
BGV015727	BGV008098	CF1SGS1190	CF2MGS0628
BGV015730	BGV008098	CF1SGS1153	CF2MGS0629
BGV015734	BGV008098	CF1SGS1594	CF2MGS0630
LA1712	BGV008098	CF1SGS0696	CF2MGS0631
LA2309	BGV008098	CF1SGS1496	CF2MGS0632
PI129088	BGV008098	CF1SGS1602	CF2MGS0635
PI406890	BGV008098	CF1SGS0677	CF2MGS0636
BGV006235	BGV008098	CF1SGS1635	CF2MGS0637
BGV008347	BGV008098	CF1SGS1764	CF2MGS0640
BGV008100	BGV008098	CF1SGS1750	CF2MGS0643
BGV007900	BGV008098	CF1SGS1307	CF2MGS0647
BGV008225	BGV008098	CF1SGS0386	CF2MGS0648
BGV014518	BGV008098	CF1SGS1552	CF2MGS0650
BGV007870	BGV008098	CF1SGS1709	CF2MGS0653
BGV007875	BGV008098	CF1SGS1720	CF2MGS0655
BGV006148	MONEY MAKER	LF1SGS0009	LF2MGS0003
BGV007194	MONEY MAKER	LF1SGS0089	LF2MGS0028
BGV015380	MONEY MAKER	LF1SGS0215	LF2MGS0037
BGV008042	MONEY MAKER	LF1SGS0114	LF2MGS0047
BGV008067	MONEY MAKER	LF1SGS0124	LF2MGS0051
BGV008348	MONEY MAKER	LF1SGS0003	LF2MGS0065
BGV008345	MONEY MAKER	LF1SGS0007	LF2MGS0071
BGV007918	MONEY MAKER	LF1SGS0169	LF2MGS0080
BGV008218	MONEY MAKER	LF1SGS0197	LF2MGS0104
BGV008219	MONEY MAKER	LF1SGS0198	LF2MGS0106
BGV006768	MONEY MAKER	LF1SGS0040	LF2MGS0118
BGV006806	MONEY MAKER	LF1SGS0044	LF2MGS0124
BGV006881	MONEY MAKER	LF1SGS0053	LF2MGS0128
BGV006175	MONEY MAKER	LF1SGS0010	LF2MGS0150
BGV006229	MONEY MAKER	LF1SGS0013	LF2MGS0154
BGV012614	MONEY MAKER	LF1SGS0101	LF2MGS0168
BGV012627	MONEY MAKER	LF1SGS0106	LF2MGS0172
BGV012640	MONEY MAKER	LF1SGS0105	LF2MGS0176
BGV008098	MONEY MAKER	LF1SGS0136	LF2MGS0190
BGV008106	MONEY MAKER	LF1SGS0142	LF2MGS0196
BGV013945	MONEY MAKER	LF1SGS0143	LF2MGS0198
BGV007981	MONEY MAKER	LF1SGS0185	LF2MGS0206
PI487625	MONEY MAKER	LF1SGS0212	LF2MGS0218
BGV015726	MONEY MAKER	LF1SGS0222	LF2MGS0226
BGV006927	MONEY MAKER	LF1SGS0070	LF2MGS0244
BGV006934	MONEY MAKER	LF1SGS0073	LF2MGS0248
BGV014519	MONEY MAKER	LF1SGS0230	LF2MGS0260
BGV007875	MONEY MAKER	LF1SGS0238	LF2MGS0292
MONEY MAKER	BGV006327	LF1SGS0240	LF2MGS0300
MONEY MAKER	BGV006353	LF1SGS0243	LF2MGS0302
MONEY MAKER	BGV006363	LF1SGS0244	LF2MGS0304
MONEY MAKER	BGV006767	LF1SGS0246	LF2MGS0306
MONEY MAKER	BGV006775	LF1SGS0247	LF2MGS0308
MONEY MAKER	BGV006859	LF1SGS0249	LF2MGS0310
MONEY MAKER	BGV006906	LF1SGS0252	LF2MGS0312
MONEY MAKER	BGV007149	LF1SGS0252	LF2MGS0314
MONEY MAKER	BGV007149	LF1SGS0253	LF2MGS0314
MONEY MAKER	BGV007151	LF1SGS0254	LF2MGS0317
MONEY MAKER	BGV007366	LF1SGS0263	LF2MGS0319
MONEY MAKER	BGV007152	LF1SGS0256	LF2MGS0321
MONEY MAKER	BGV007169	LF1SGS0261	LF2MGS0323
MONEY MAKER	BGV016047	LF1SGS0269	LF2MGS0325
BGV006454	MONEY MAKER	PF1SGS0030	LF2MGS0327
MONEY MAKER	BGV008051	LF1SGS0265	LF2MGS0329
MONEY MAKER	BGV007155	LF1SGS0258	LF2MGS0333
MONEY MAKER	BGV015382	LF1SGS0271	LF2MGS0334
MONEY MAKER	BGV007155	LF1SGS0258	LF2MGS0339
BGV013161	MONEY MAKER	LF1SGS1093	LF2MGS0342
BGV008077	MONEY MAKER	LF1SGS1083	LF2MGS0343
BGV008061	MONEY MAKER	LF1SGS1080	LF2MGS0344
BGV008036	MONEY MAKER	LF1SGS1069	LF2MGS0345
BGV012639	MONEY MAKER	LF1SGS1060	LF2MGS0346
MONEY MAKER	BGV006235	LF1SGS0511	LF2MGS0347
MONEY MAKER	BGV007023	LF1SGS0504	LF2MGS0348
BGV006904	MONEY MAKER	LF1SGS0996	LF2MGS0350
BGV006792	MONEY MAKER	LF1SGS0959	LF2MGS0351
BGV008221	MONEY MAKER	LF1SGS0925	LF2MGS0353
BGV007989	MONEY MAKER	LF1SGS0904	LF2MGS0354
BGV007910	MONEY MAKER	LF1SGS1463	LF2MGS0355
BGV007909	MONEY MAKER	LF1SGS0889	LF2MGS0356
BGV007902	MONEY MAKER	LF1SGS0875	LF2MGS0357
BGV006232	MONEY MAKER	LF1SGS0407	LF2MGS0360
BGV008225	MONEY MAKER	LF1SGS0388	LF2MGS0362
MONEY MAKER	BGV007935	LF1SGS0317	LF2MGS0364
MONEY MAKER	BGV007934	LF1SGS0320	LF2MGS0366
BGV007931	MONEY MAKER	LF1SGS0838	LF2MGS0367
BGV007927	MONEY MAKER	LF1SGS0828	LF2MGS0369
BGV007921	MONEY MAKER	LF1SGS0815	LF2MGS0370
BGV007920	MONEY MAKER	LF1SGS0810	LF2MGS0372
BGV012615	MONEY MAKER	LF1SGS0791	LF2MGS0375
BGV008096	MONEY MAKER	LF1SGS0762	LF2MGS0376
BGV012613	MONEY MAKER	LF1SGS0756	LF2MGS0378
MONEY MAKER	BGV005895	LF1SGS0518	LF2MGS0379
MONEY MAKER	BGV006234	LF1SGS0509	LF2MGS0380
MONEY MAKER	BGV006865	LF1SGS0487	LF2MGS0381
MONEY MAKER	LA1712	LF1SGS0507	LF2MGS0382
BGV013175	MONEY MAKER	LF1SGS0690	LF2MGS0383
MONEY MAKER	BGV008189	LF1SGS0499	LF2MGS0384
MONEY MAKER	BGV007992	LF1SGS0478	LF2MGS0385
MONEY MAKER	BGV008070	LF1SGS0494	LF2MGS0386
MONEY MAKER	BGV007198	LF1SGS0486	LF2MGS0392
BGV007111	MONEY MAKER	LF1SGS0452	LF2MGS0397
MONEY MAKER	BGV006336	LF1SGS0521	LF2MGS0401
MONEY MAKER	BGV006208	LF1SGS0500	LF2MGS0403
MONEY MAKER	BGV007181	LF1SGS0480	LF2MGS0405
MONEY MAKER	BGV007194	LF1SGS0322	LF2MGS0411
MONEY MAKER	BGV006478	LF1SGS0318	LF2MGS0413
BGV007870	MONEY MAKER	LF1SGS1348	LF2MGS0418
PI406890	MONEY MAKER	LF1SGS0682	LF2MGS0421
BGV013134	MONEY MAKER	LF1SGS0710	LF2MGS0422
BGV008058	BGV008098	CF1SGS0637	LF2MGS0425
BGV006777	MONEY MAKER	LF1SGS0942	LF2MGS0426
BGV007933	MONEY MAKER	LF1SGS0393	LF2MGS0427
BGV008110	MONEY MAKER	LF1SGS0780	LF2MGS0428
BGV006910	MONEY MAKER	LF1SGS1011	LF2MGS0430
BGV007158	MONEY MAKER	LF1SGS0466	LF2MGS0431
PI129088	MONEY MAKER	LF1SGS1412	LF2MGS0432
BGV007911	MONEY MAKER	LF1SGS0899	LF2MGS0433
BGV012625	MONEY MAKER	LF1SGS1528	LF2MGS0437
BGV007872	MONEY MAKER	LF1SGS1336	LF2MGS0438
BGV006230	MONEY MAKER	LF1SGS1044	LF2MGS0439
BGV008347	MONEY MAKER	LF1SGS0938	LF2MGS0440
BGV006896	MONEY MAKER	LF1SGS1523	LF2MGS0443
MONEY MAKER	BGV006867	LF1SGS0311	LF2MGS0444
BGV007015	MONEY MAKER	LF1SGS0734	LF2MGS0447
BGV007878	MONEY MAKER	LF1SGS1321	LF2MGS0451
BGV007867	MONEY MAKER	LF1SGS1353	LF2MGS0452
BGV007865	MONEY MAKER	LF1SGS1358	LF2MGS0454
BGV007862	MONEY MAKER	LF1SGS1380	LF2MGS0456
BGV007857	MONEY MAKER	LF1SGS1394	LF2MGS0459
BGV007854	MONEY MAKER	LF1SGS1498	LF2MGS0461
BGV014515	MONEY MAKER	LF1SGS1457	LF2MGS0462
BGV015734	MONEY MAKER	LF1SGS1453	LF2MGS0463
BGV014518	MONEY MAKER	LF1SGS1451	LF2MGS0465
BGV008037	MONEY MAKER	LF1SGS1437	LF2MGS0466
BGV008041	MONEY MAKER	LF1SGS1427	LF2MGS0467
BGV012626	MONEY MAKER	LF1SGS1419	LF2MGS0469
BGV014514	MONEY MAKER	LF1SGS1319	LF2MGS0471
BGV007900	MONEY MAKER	LF1SGS1311	LF2MGS0473
BGV007899	MONEY MAKER	LF1SGS1303	LF2MGS0474
BGV008095	MONEY MAKER	LF1SGS1278	LF2MGS0475
BGV008065	MONEY MAKER	LF1SGS1270	LF2MGS0476
BGV005912	MONEY MAKER	LF1SGS1249	LF2MGS0478
BGV006852	MONEY MAKER	LF1SGS1226	LF2MGS0480
BGV006828	MONEY MAKER	LF1SGS1216	LF2MGS0481
BGV006825	MONEY MAKER	LF1SGS1204	LF2MGS0482
BGV008354	MONEY MAKER	LF1SGS1199	LF2MGS0483
BGV015727	MONEY MAKER	LF1SGS1193	LF2MGS0485
BGV014522	MONEY MAKER	LF1SGS1183	LF2MGS0486
BGV014516	MONEY MAKER	LF1SGS1177	LF2MGS0487
BGV014508	MONEY MAKER	LF1SGS1162	LF2MGS0488
BGV015730	MONEY MAKER	LF1SGS1149	LF2MGS0489
BGV008224	MONEY MAKER	LF1SGS1139	LF2MGS0490
BGV007894	MONEY MAKER	LF1SGS1127	LF2MGS0492
BGV006370	MONEY MAKER	LF1SGS1469	LF2MGS0496
MONEY MAKER	BGV007109	LF1SGS0322	LF2MGS0497
BGV007339	MONEY MAKER	LF1SGS0545	LF2MGS0500
BGV004584	MONEY MAKERAKER	LF1SGS1411	LF2MGS0501
BGV006231	MONEY MAKERAKER	LF1SGS1240	LF2MGS0507
BGV006779	MONEY MAKERAKER	LF1SGS0946	LF2MGS0520
BGV006901	MONEY MAKERAKER	LF1SGS0988	LF2MGS0534
BGV007017	MONEY MAKERAKER	LF1SGS1023	LF2MGS0544
MONEY MAKER	BGV007161	LF1SGS1606	LF2MGS0546
BGV007860	MONEY MAKERAKER	LF1SGS1385	LF2MGS0550
BGV007863	MONEY MAKERAKER	LF1SGS1563	LF2MGS0551
BGV007876	MONEY MAKERAKER	LF1SGS1331	LF2MGS0556
BGV007895	MONEY MAKERAKER	LF1SGS1290	LF2MGS0560
BGV007901	MONEY MAKERAKER	LF1SGS0864	LF2MGS0564
MONEY MAKER	BGV007908	LF1SGS0496	LF2MGS0567
BGV007933	MONEY MAKERAKER	LF1SGS0393	LF2MGS0576
BGV007936	MONEY MAKERAKER	LF1SGS0422	LF2MGS0578
BGV007990	MONEY MAKERAKER	LF1SGS0913	LF2MGS0582
MONEY MAKER	BGV008108	LF1SGS0522	LF2MGS0599
BGV013156	MONEY MAKERAKER	LF1SGS1138	LF2MGS0618
MONEY MAKER	LA2309	LF1SGS0528	LF2MGS0633
PI129026	MONEY MAKERAKER	LF1SGS1562	LF2MGS0634
BGV006753	MONEY MAKERAKER	LF1SGS1660	LF2MGS0638
BGV008100	MONEY MAKERAKER	LF1SGS1757	LF2MGS0644
BGV007864	MONEY MAKERAKER	LF1SGS1704	LF2MGS0652
BGV007871	MONEY MAKERAKER	LF1SGS1716	LF2MGS0654
MONEY MAKER	BGV006347	LF1SGS0316	LF2MGS0656
BGV006148	BGV007109	PF1SGS0008	PF2MGS0001
BGV006327	BGV007109	PF1SGS0020	PF2MGS0005
BGV006370	BGV007109	PF1SGS0024	PF2MGS0007
BGV006454	BGV007109	PF1SGS0029	PF2MGS0012
BGV007149	BGV007109	PF1SGS0078	PF2MGS0016
BGV007152	BGV007109	PF1SGS0082	PF2MGS0017
BGV007155	BGV007109	PF1SGS0083	PF2MGS0019
BGV007158	BGV007109	PF1SGS0085	PF2MGS0021
BGV007169	BGV007109	PF1SGS0086	PF2MGS0023
BGV007339	BGV007109	PF1SGS0091	PF2MGS0029
BGV007366	BGV007109	PF1MGS0283	PF2MGS0031
BGV015380	BGV007109	PF1MGS0033	PF2MGS0033
BGV006767	BGV007109	PF1SGS0035	PF2MGS0039
BGV006775	BGV007109	PF1SGS0041	PF2MGS0043
BGV006859	BGV007109	PF1SGS0047	PF2MGS0045
BGV008067	BGV007109	PF1SGS0122	PF2MGS0049
BGV008070	BGV007109	PF1SGS0126	PF2MGS0053
BGV008189	BGV007109	PF1SGS0191	PF2MGS0055
BGV013175	BGV007109	PF1SGS0116	PF2MGS0057
LA1712	BGV007109	PF1SGS0128	PF2MGS0061
BGV008348	BGV007109	PF1SGS0002	PF2MGS0063
BGV013134	BGV007109	PF1SGS0005	PF2MGS0067
BGV008345	BGV007109	PF1SGS0006	PF2MGS0069
BGV006865	BGV007109	PF1SGS0050	PF2MGS0073
BGV012613	BGV007109	PF1SGS0097	PF2MGS0074
BGV008110	BGV007109	PF1SGS0144	PF2MGS0078
BGV007933	BGV007109	PF1SGS0172	PF2MGS0084
BGV007908	BGV007109	PF1SGS0164	PF2MGS0090
BGV007909	BGV007109	PF1SGS0165	PF2MGS0092
BGV007910	BGV007109	PF1SGS0167	PF2MGS0094
BGV007911	BGV007109	PF1MGS0030	PF2MGS0096
BGV007989	BGV007109	PF1SGS0186	PF2MGS0099
BGV007990	BGV007109	PF1SGS0190	PF2MGS0100
BGV008218	BGV007109	PF1SGS0196	PF2MGS0102
BGV008219	BGV007109	PF1SGS0200	PF2MGS0108
BGV008221	BGV007109	PF1SGS0202	PF2MGS0110
BGV008347	BGV007109	PF1SGS0001	PF2MGS0114
BGV006806	BGV007109	PF1SGS0043	PF2MGS0122
BGV006881	BGV007109	PF1SGS0052	PF2MGS0126
BGV006896	BGV007109	PF1SGS0054	PF2MGS0130
BGV006899	BGV007109	PF1SGS0055	PF2MGS0132
BGV006901	BGV007109	PF1SGS0059	PF2MGS0136
BGV006904	BGV007109	PF1SGS0062	PF2MGS0138
BGV006907	BGV007109	PF1SGS0064	PF2MGS0140
BGV007017	BGV007109	PF1SGS0074	PF2MGS0144
BGV006175	BGV007109	PF1SGS0092	PF2MGS0148
BGV006230	BGV007109	PF1SGS0014	PF2MGS0156
BGV006232	BGV007109	PF1SGS0017	PF2MGS0160
BGV006235	BGV007109	PF1SGS0019	PF2MGS0164
BGV012614	BGV007109	PF1SGS0100	PF2MGS0166
BGV012627	BGV007109	PF1SGS0102	PF2MGS0170
BGV012639	BGV007109	PF1SGS0103	PF2MGS0174
BGV012640	BGV007109	PF1MGS0286	PF2MGS0178
BGV008036	BGV007109	PF1SGS0108	PF2MGS0180
BGV008061	BGV007109	PF1SGS0120	PF2MGS0182
BGV008077	BGV007109	PF1SGS0129	PF2MGS0184
BGV013161	BGV007109	PF1SGS0133	PF2MGS0186
BGV008098	BGV007109	PF1SGS0134	PF2MGS0188
LA2309	BGV007109	PF1SGS0138	PF2MGS0192
BGV008100	BGV007109	PF1SGS0175	PF2MGS0194
BGV007894	BGV007109	PF1SGS0162	PF2MGS0200
BGV007981	BGV007109	PF1SGS0181	PF2MGS0203
BGV008224	BGV007109	PF1SGS0206	PF2MGS0210
PI487625	BGV007109	PF1SGS0209	PF2MGS0214
BGV015730	BGV007109	PF1SGS0217	PF2MGS0220
BGV014508	BGV007109	PF1SGS0220	PF2MGS0222
BGV015726	BGV007109	PF1SGS0221	PF2MGS0224
BGV014516	BGV007109	PF1SGS0227	PF2MGS0229
BGV014522	BGV007109	PF1SGS0232	PF2MGS0232
BGV015727	BGV007109	PF1MGS0032	PF2MGS0234
BGV006828	BGV007109	PF1SGS0045	PF2MGS0236
BGV006927	BGV007109	PF1SGS0066	PF2MGS0241
BGV006934	BGV007109	PF1SGS0072	PF2MGS0247
BGV006231	BGV007109	PF1SGS0015	PF2MGS0250
BGV008095	BGV007109	PF1SGS0130	PF2MGS0254
PI129033	BGV007109	PF1SGS0193	PF2MGS0258
BGV008037	BGV007109	PF1SGS0111	PF2MGS0262
BGV012626	BGV007109	PF1SGS0194	PF2MGS0265
BGV007854	BGV007109	PF1SGS0147	PF2MGS0268
BGV007860	BGV007109	PF1SGS0149	PF2MGS0272
BGV007863	BGV007109	PF1SGS0176	PF2MGS0276
BGV007867	BGV007109	PF1SGS0154	PF2MGS0282
BGV007870	BGV007109	PF1SGS0156	PF2MGS0284
BGV007871	BGV007109	PF1SGS0157	PF2MGS0286
BGV007875	BGV007109	PF1SGS0159	PF2MGS0290
BGV007111	BGV007109	PF1SGS0076	PF2MGS0331
BGV006931	BGV007109	PF1SGS1013	PF2MGS0349
BGV006792	BGV007109	PF1SGS0952	PF2MGS0352
BGV007902	BGV007109	PF1SGS0872	PF2MGS0358
BGV007901	BGV007109	PF1SGS0862	PF2MGS0359
BGV006225	BGV007109	PF1SGS0397	PF2MGS0361
BGV008225	BGV007109	PF1SGS0384	PF2MGS0363
BGV007935	BGV007109	PF1SGS0847	PF2MGS0365
BGV007931	BGV007109	PF1SGS0833	PF2MGS0368
BGV007921	BGV007109	PF1SGS0813	PF2MGS0371
BGV007920	BGV007109	PF1SGS0808	PF2MGS0373
BGV007918	BGV007109	PF1SGS0797	PF2MGS0374
BGV008096	BGV007109	PF1SGS0766	PF2MGS0377
BGV008058	BGV007109	PF1SGS0636	PF2MGS0387
BGV007151	BGV007109	PF1SGS0455	PF2MGS0396
BGV007992	BGV007109	PF1SGS0655	PF2MGS0419
PI406890	BGV007109	PF1SGS0670	PF2MGS0424
BGV006768	BGV007109	PF1SGS0941	PF2MGS0429
BGV004584	BGV007109	PF1SGS1405	PF2MGS0434
BGV008042	BGV007109	PF1SGS0628	PF2MGS0435
BGV014518	BGV007109	PF1SGS1448	PF2MGS0441
BGV008223	BGV007109	PF1SGS0927	PF2MGS0442
BGV006234	BGV007109	PF1SGS0744	PF2MGS0446
BGV012615	BGV008098	PF1SGS0785	PF2MGS0448
BGV007015	BGV008098	CF1SGS0730	PF2MGS0449
BGV005895	BGV008219	PF1SGS0749	PF2MGS0450
BGV007864	BGV007109	PF1SGS1368	PF2MGS0455
BGV007862	BGV007109	PF1SGS1373	PF2MGS0458
BGV015734	BGV007109	PF1SGS1452	PF2MGS0464
BGV008041	BGV007109	PF1SGS1423	PF2MGS0468
BGV014514	BGV007109	PF1SGS1317	PF2MGS0472
BGV006753	BGV007109	PF1SGS1258	PF2MGS0477
BGV005912	BGV007109	PF1SGS1248	PF2MGS0479
BGV008354	BGV007109	PF1SGS1197	PF2MGS0484
BGV013945	BGV008098	CF1SGS1119	PF2MGS0493
BGV006336	BGV007109	PF1SGS0430	PF2MGS0510
BGV006363	BGV007109	PF1SGS0023	PF2MGS0513
BGV006779	BGV007109	PF1SGS1524	PF2MGS0518
BGV006825	BGV007109	PF1SGS1202	PF2MGS0523
BGV006852	BGV007109	PF1SGS1222	PF2MGS0525
BGV006906	BGV008098	CF1SGS0611	PF2MGS0536
BGV006910	BGV007109	PF1MGS0277	PF2MGS0539
BGV007023	BGV007109	PF1SGS1577	PF2MGS0545
BGV007194	BGV007109	PF1MGS0282	PF2MGS0548
BGV007865	BGV007109	PF1SGS1361	PF2MGS0552
BGV007872	BGV007109	PF1SGS1337	PF2MGS0553
BGV007876	BGV007109	PF1SGS1328	PF2MGS0555
BGV007878	BGV007109	PF1SGS1326	PF2MGS0557
BGV007895	BGV007109	PF1SGS1294	PF2MGS0558
BGV007900	BGV007109	PF1SGS1306	PF2MGS0562
BGV007927	BGV007109	PF1SGS0826	PF2MGS0572
BGV008065	BGV007109	PF1SGS1267	PF2MGS0591
BGV008106	BGV007109	PF1SGS1102	PF2MGS0597
BGV014519	BGV007109	PF1SGS1445	PF2MGS0624
BGV006229	BGV007109	PF1SGS1630	PF2MGS0636
BGV006867	BGV007109	PF1SGS1674	PF2MGS0639
BGV012625	BGV007109	PF1SGS0617	PF2MGS0641
BGV008051	BGV007109	PF1SGS1744	PF2MGS0642
BGV014515	BGV007109	PF1SGS1776	PF2MGS0649
BGV007936	BGV007109	PF1SGS0427	PF2MGS0651
BGV006478	BGV007109	PF1SGS0034	PF2MGS0657
BGV007198	BGV007109	PF1SGS0537	PF2MGS0658
