# Supplementary material for: Exploiting the diversity of tomato: the development of a phenotypically and genetically detailed germplasm collection
Source: Hortic Res. 2020 May 1;7:66. doi: 10.1038/s41438-020-0291-7 (PMC7192925; doi:10.1038/s41438-020-0291-7)
Supplement: Supplementary file 10 — Table_S5 [file 41438_2020_291_MOESM10_ESM.xlsx]

## Sheet: Hoja 1
Trait	Chromosome	Position	p value	Locus name	Description	Close annotated locus name	Known QTL
color b	1	78911282	1.57E-07	Solyc01g079760	Mitochondrial carrier protein (AHRD V1 ***- C5P0Z3_COCP7); contains Interpro domain(s) IPR001993 Mitochondrial substrate carrier
color b	1	82198271	6.35E-07	Solyc01g087260	Carotenoid cleavage dioxygenase 1B
color b	1	82199023	8.60E-08	Solyc01g087260	Carotenoid cleavage dioxygenase 1B
color b	1	82202817	1.98E-07	Solyc01g087260	Carotenoid cleavage dioxygenase 1B
color b	1	82203699	5.99E-07	Solyc01g087260	Carotenoid cleavage dioxygenase 1B
color b	2	44749645	8.87E-08	-
color b	2	44776639	6.32E-07	-
color b	2	44794084	4.27E-08	Solyc02g080610	Ankyrin repeat domain-containing protein 13C-A (AHRD V1 **** C0H9Z7_SALSA); contains Interpro domain(s) IPR002110 Ankyrin
color b	2	44872381	2.22E-08	-
color b	2	44901193	2.99E-08	-
color b	2	45196896	1.08E-07	-
color b	3	52119103	3.85E-08	-
color b	3	52119815	3.85E-08	-
color b	3	52129159	3.67E-08	-
color b	3	52153309	2.38E-07	Solyc03g081260	Subtilisin-like protease-like protein (AHRD V1 **-- Q9T0B5_ARATH); contains Interpro domain(s) IPR015500 Peptidase S8, subtilisin-related
color b	3	52180873	4.21E-08	-
color b	3	52181413	1.44E-07	Solyc03g081300	At4g38160-like protein (Fragment) (AHRD V1 *--- C0JEI4_9BRAS); contains Interpro domain(s) IPR003690 Mitochodrial transcription termination factor-related
color b	3	52182577	3.39E-07	Solyc03g081300	At4g38160-like protein (Fragment) (AHRD V1 *--- C0JEI4_9BRAS); contains Interpro domain(s) IPR003690 Mitochodrial transcription termination factor-related
color b	3	52182775	3.20E-07	Solyc03g081300	At4g38160-like protein (Fragment) (AHRD V1 *--- C0JEI4_9BRAS); contains Interpro domain(s) IPR003690 Mitochodrial transcription termination factor-related
color b	3	52386476	2.69E-07	-
color b	3	52406077	1.81E-07	Solyc03g082480	SS18 protein (AHRD V1 *--- Q6FGL9_HUMAN); contains Interpro domain(s) IPR007726 SSXT
color b	4	52537335	5.10E-08	-
color b	5	8865573	3.97E-07	-
color b	5	8998720	4.44E-07	-
color b	5	8999924	4.70E-07	-
color b	5	9002078	6.31E-07	-
color b	5	9007236	5.97E-07	-
color b	5	9024148	6.31E-07	-
color b	5	9042693	3.95E-07	-
color b	5	9047518	4.13E-07	-
color b	5	9055734	2.71E-07	-
color b	5	9056615	4.32E-07	-
color b	5	9076457	5.33E-07	-
color b	5	9098768	4.00E-07	-
color b	5	9125099	4.00E-07	-
color b	5	9201357	6.09E-07	-
color b	5	9204372	3.93E-07	-
color b	5	9269902	3.89E-07	-
color b	5	9295798	4.00E-07	-
color b	5	9313748	4.29E-07	-
color b	5	9320831	3.77E-07	-
color b	5	9354176	2.76E-07	-
color b	5	9388090	3.74E-07	-
color b	5	9437374	2.95E-07	-
color b	5	9468384	4.29E-07	-
color b	5	9481332	2.11E-07	-
color b	5	9485035	3.49E-07	-
color b	5	9497637	2.56E-07	-
color b	5	9517724	6.30E-07	-
color b	5	9547290	4.86E-07	-
color b	5	9551903	5.35E-07	-
color b	5	9553613	3.23E-07	-
color b	5	9560138	3.63E-07	-
color b	5	9572353	4.29E-07	-
color b	5	9587024	4.58E-07	-
color b	5	9596743	5.22E-07	Solyc05g015030	Homeobox leucine-zipper protein (AHRD V1 **-- Q8H962_ZINEL); contains Interpro domain(s) IPR002913 Lipid-binding START
color b	5	9620931	4.70E-07	-
color b	5	9626454	2.98E-07	-
color b	5	9644885	2.08E-07	-
color b	5	9666594	4.00E-07	-
color b	5	9697502	4.00E-07	-
color b	5	9697571	2.78E-07	-
color b	5	9779918	4.00E-07	Solyc05g015070	U-box domain-containing protein (AHRD V1 ***- D7KBV1_ARALY); contains Interpro domain(s) IPR011989 Armadillo-like helical
color b	10	60308826	5.26E-07	Solyc10g078510	Glucan endo-1 3-beta-glucosidase 5 (AHRD V1 ***- B6SXV6_MAIZE); contains Interpro domain(s) IPR013781 Glycoside hydrolase, subgroup, catalytic core
color L	3	65751759	4.59E-07		-
dark green leaf	9	65565848	6.39E-08	-		Solyc09g072880
dark green leaf	9	65565879	6.23E-08	-
dark green leaf	9	65566053	7.90E-09	-
dark green leaf	9	65566071	2.99E-07	-
dark green leaf	9	65566108	7.87E-09	-
dark green leaf	9	65566230	6.27E-08	-
fruit fasciation	1	3690368	7.01E-07	-
fruit fasciation	1	3717866	9.93E-08	-
fruit fasciation	1	3757315	6.47E-07	-
fruit fasciation	1	3776181	5.89E-07	Solyc01g009510	Unknown Protein (AHRD V1); contains Interpro domain(s) IPR011616 bZIP transcription factor, bZIP-1
fruit fasciation	1	3918681	7.06E-07	-
fruit fasciation	4	3935728	5.61E-07	-
fruit weight	2	49587330	1.19E-07	Solyc02g087050	Nodulin MtN21 family protein (AHRD V1 ***- D7MJA5_ARALY); contains Interpro domain(s) IPR000620 Protein of unknown function DUF6, transmembrane
fruit weight	2	50027634	4.21E-07	-			fw2.2
fruit weight	2	50057236	2.44E-08	-	Ubiquitin-conjugating enzyme E2 2 (AHRD V1 ***- UBC2_WHEAT); contains Interpro domain(s) IPR000608 Ubiquitin-conjugating enzyme, E2		fw2.2
fruit weight	2	50078984	1.28E-08	Solyc02g087780	Aldose-1-epimerase-like protein (AHRD V1 **** O48971_TOBAC); contains Interpro domain(s) IPR015443 Aldose-1-epimerase		fw2.2
fruit weight	2	50084865	8.72E-08	Solyc02g087780	Aldose-1-epimerase-like protein (AHRD V1 **** O48971_TOBAC); contains Interpro domain(s) IPR015443 Aldose-1-epimerase		fw2.2
fruit weight	2	50087336	9.13E-10	Solyc02g087810	Aldose-1-epimerase-like protein (AHRD V1 **** O48971_TOBAC); contains Interpro domain(s) IPR015443 Aldose-1-epimerase		fw2.2
fruit weight	2	50155828	1.34E-07	-			fw2.2
fruit weight	2	52649243	5.75E-07	-			fw2.2
fruit weight	2	52661447	5.75E-07	Solyc02g091330	C20orf4 homolog (AHRD V1 **-- C0H960_SALSA); contains Interpro domain(s) IPR007946 AAR2		fw2.2
fruit weight	2	52662216	3.94E-07	Solyc02g091330	C20orf4 homolog (AHRD V1 **-- C0H960_SALSA); contains Interpro domain(s) IPR007946 AAR2		fw2.2
fruit weight	7	1318982	5.69E-07	Solyc07g006520	Preprotein translocase secY subunit (AHRD V1 ***- A8IS14_CHLRE); contains Interpro domain(s) IPR002208 SecY protein
fruit weight	9	31453421	4.52E-07	-			fw9.2
fruit weight	9	60775035	3.03E-07	-			fw9.2
fruit weight	12	61805734	4.49E-07	Solyc12g055810	AAA-ATPase (AHRD V1 **-- C3TX92_BRASY); contains Interpro domain(s) IPR003959 ATPase, AAA-type, core
inflorescence forked	9	68492821	4.16E-07	Solyc09g082830	ARGONAUTE 1 (AHRD V1 ***- D6RUV9_TOBAC); contains Interpro domain(s) IPR003165 Stem cell self-renewal protein Piwi
inflorescence forked	9	68494642	4.03E-07	Solyc09g082830	ARGONAUTE 1 (AHRD V1 ***- D6RUV9_TOBAC); contains Interpro domain(s) IPR003165 Stem cell self-renewal protein Piwi
inflorescence forked	9	68496154	7.03E-07	Solyc09g082830	ARGONAUTE 1 (AHRD V1 ***- D6RUV9_TOBAC); contains Interpro domain(s) IPR003165 Stem cell self-renewal protein Piwi
inflorescnce uniparous	11	55020323	9.57E-07	Solyc11g071600	Aldehyde oxidase (AHRD V1 ***- Q9FV23_SOLLC); contains Interpro domain(s) IPR002346 Molybdopterin dehydrogenase, FAD-binding
inflorescnce uniparous	11	55182143	9.95E-07	Solyc11g071830	Chaperone protein dnaj (AHRD V1 ***- Q17AX7_AEDAE); contains Interpro domain(s) IPR003095 Heat shock protein DnaJ
inflorescnce uniparous	11	55194697	5.56E-07	Solyc11g071840	Calmodulin binding protein (AHRD V1 **-- B6TPD8_MAIZE); contains Interpro domain(s) IPR000048 IQ calmodulin-binding region
leaf length	2	39577220	3.78E-07	-		Solyc02g069760
leaf length	2	39580890	3.02E-07	-
leaf length	2	39581181	2.10E-07	-
leaf length	8	60002113	7.14E-07	-
leaf length	8	60010971	3.63E-07	-
locule number	1	3717866	3.44E-07	-
locule number	2	49617538	2.73E-07	Solyc02g087100	Alpha-dioxygenase (AHRD V1 **-- Q5GQ66_PEA); contains Interpro domain(s) IPR002007 Haem peroxidase, animal		locule number (lc)
locule number	11	54838887	1.24E-09	Solyc11g071310	Os01g0786800 protein (Fragment) (AHRD V1 ***- Q0JIP0_ORYSJ); contains Interpro domain(s) IPR002781 Protein of unknown function DUF81		fas
locule number	11	54843277	3.71E-09	-			fas
locule number	11	54984105	1.30E-08	-			fas
locule number	11	55020323	5.94E-11	Solyc11g071600	Ao3 is a member of the aldehyde oxidase gene family known to be the catalysts of the last step in the biosynthesis of abscisic acid (ABA) and indole-3-acetic acid (IAA) in plants. While Northern analysis detected expression of Ao1 in vegetative tissues and Ao2 in vegetative and reproductive tissues in tomato, no Ao3 activity was detected in any tissue in tomato
locule number	11	55176476	2.33E-10	Solyc11g071820	Receptor-like kinase (AHRD V1 ***- A7VM68_9VIRI); contains Interpro domain(s) IPR001245 Tyrosine protein kinase		Fw11.3
locule number	11	55182143	5.16E-11	Solyc11g071830	Chaperone protein dnaj (AHRD V1 ***- Q17AX7_AEDAE); contains Interpro domain(s) IPR003095 Heat shock protein DnaJ		Fw11.3
locule number	11	55183870	5.80E-11	Solyc11g071830	Chaperone protein dnaj (AHRD V1 ***- Q17AX7_AEDAE); contains Interpro domain(s) IPR003095 Heat shock protein DnaJ		Fw11.3
locule number	11	55194697	3.84E-07	Solyc11g071840	Computational annotation: Calmodulin binding protein		Fw11.3
longitudinal stripes	4	60283297		-		Solyc04g074290
longitudinal stripes	8	65493583		Solyc08g082820	Heat shock protein (AHRD V1 ***- Q84KP8_CYAME); contains Interpro domain(s) IPR013126 Heat shock protein 70
Number flowers in 2nd inflorescence	7	65679033	5.43E-07	-
Number flowers in 2nd inflorescence	11	101719	4.09E-07	Solyc11g005110	Polyglutamine binding protein 1 (AHRD V1 *-*- A2AER7_MOUSE); contains Interpro domain(s) IPR001202 WW/Rsp5/WWP
Number flowers in 2nd inflorescence	11	392324	5.55E-07	-		Solyc11g005510
Number flowers in 2nd inflorescence	11	426618	2.69E-06	-		Solyc11g005570
Number flowers in 2nd inflorescence	11	612480	1.23E-07	-
petal curvature low	7	1760949		-		Solyc07g006910
petal length	9	69065327	1.86E-07	-		Solyc09g083410
pink mature fruit	1	78736178	1.93E-08	-		Solyc01g079620
pink mature fruit	1	78911282	1.15E-07	Solyc01g079760	Mitochondrial carrier protein (AHRD V1 ***- C5P0Z3_COCP7); contains Interpro domain(s) IPR001993 Mitochondrial substrate carrier	Solyc01g079620
pistil scar dot	12	61805734	3.11E-07	Solyc12g055810	AAA-ATPase (AHRD V1 **-- C3TX92_BRASY); contains Interpro domain(s) IPR003959 ATPase, AAA-type, core
pistil scar irregular	11	54838887	1.00E-10	Solyc11g071310	Os01g0786800 protein (Fragment) (AHRD V1 ***- Q0JIP0_ORYSJ); contains Interpro domain(s) IPR002781 Protein of unknown function DUF81
pistil scar irregular	11	54843277	3.03E-10	-
pistil scar irregular	11	54984105	9.72E-08	-
pistil scar irregular	11	55011927	7.29E-08	Solyc11g071580	Aldehyde oxidase (AHRD V1 ***- Q9FV23_SOLLC); contains Interpro domain(s) IPR016208 Aldehyde oxidase/xanthine dehydrogenase
pistil scar irregular	11	55020323	3.96E-13	Solyc11g071600	Ao3 is a member of the aldehyde oxidase gene family known to be the catalysts of the last step in the biosynthesis of abscisic acid (ABA) and indole-3-acetic acid (IAA) in plants. While Northern analysis detected expression of Ao1 in vegetative tissues and Ao2 in vegetative and reproductive tissues in tomato, no Ao3 activity was detected in any tissue in tomato.
pistil scar irregular	11	55175853	6.55E-07	-
pistil scar irregular	11	55175903	6.54E-07	-
pistil scar irregular	11	55175916	6.44E-07	-
pistil scar irregular	11	55176476	4.16E-12	Solyc11g071820	Receptor-like kinase (AHRD V1 ***- A7VM68_9VIRI); contains Interpro domain(s) IPR001245 Tyrosine protein kinase
pistil scar irregular	11	55182143	3.74E-13	Solyc11g071830	Chaperone protein dnaj (AHRD V1 ***- Q17AX7_AEDAE); contains Interpro domain(s) IPR003095 Heat shock protein DnaJ
pistil scar irregular	11	55183870	3.83E-13	Solyc11g071830	Chaperone protein dnaj (AHRD V1 ***- Q17AX7_AEDAE); contains Interpro domain(s) IPR003095 Heat shock protein DnaJ
pistil scar irregular	11	55189864	5.79E-09	-
pistil scar irregular	11	55190895	1.27E-08	Solyc11g071840	Calmodulin binding protein (AHRD V1 **-- B6TPD8_MAIZE); contains Interpro domain(s) IPR000048 IQ calmodulin-binding region
pistil scar irregular	11	55194697	1.11E-09	Solyc11g071840	Calmodulin binding protein (AHRD V1 **-- B6TPD8_MAIZE); contains Interpro domain(s) IPR000048 IQ calmodulin-binding region
Ribbing calix end	11	55020323	1.77E-07	Solyc11g071600	Ao3 is a member of the aldehyde oxidase gene family known to be the catalysts of the last step in the biosynthesis of abscisic acid (ABA) and indole-3-acetic acid (IAA) in plants. While Northern analysis detected expression of Ao1 in vegetative tissues and Ao2 in vegetative and reproductive tissues in tomato, no Ao3 activity was detected in any tissue in tomato.
Ribbing calix end	11	55176476	5.18E-07	Solyc11g071820	Receptor-like kinase (AHRD V1 ***- A7VM68_9VIRI); contains Interpro domain(s) IPR001245 Tyrosine protein kinase
Ribbing calix end	11	55182143	1.69E-07	Solyc11g071830	Chaperone protein dnaj (AHRD V1 ***- Q17AX7_AEDAE); contains Interpro domain(s) IPR003095 Heat shock protein DnaJ
Ribbing calix end	11	55183870	1.72E-07	Solyc11g071830	Chaperone protein dnaj (AHRD V1 ***- Q17AX7_AEDAE); contains Interpro domain(s) IPR003095 Heat shock protein DnaJ
total number of inflorescences	1	3717866	7.87E-08	-
